# Supplementary material for: The clinical utility of Nanopore 16S rRNA gene sequencing for direct bacterial identification in normally sterile body fluids
Source: Front Microbiol. 2024 Jan 9;14:1324494. doi: 10.3389/fmicb.2023.1324494 (PMC10803466; doi:10.3389/fmicb.2023.1324494)
Supplement: Supplementary file 1 [file Table_1.XLSX]

## Sheet: Sheet1
Supplementary 1 The specimen types and culture results of the samples
Sample ID	Specimen type	No. of cultured species	Cultured species		Monomicrobial body fluids (n=128)
20MP2014075	Peritoneal fluid	Monomicrobial	Burkholderia cepacia complex		Specimen type	Count
20MP2014874	Pleural fluid, right	Monomicrobial	Coagulase-negative Staphylococcus		Abscess	1
20MP2014868	Pleural fluid	Monomicrobial	Coagulase-negative Staphylococcus		Ascitic fluid	7
20MP4201137	Cerebrospinal fluid	Monomicrobial	Pseudomonas aeruginosa		Cerebrospinal fluid	2
19B1414530	Joint aspirate	Monomicrobial	Staphylococcus aureus		Joint fluid / aspirate	19
19B1591110	Pleural aspirate	Monomicrobial	Staphylococcus aureus		Pericardial fluid	1
19B1592898	Pleural aspirate	Monomicrobial	Staphylococcus aureus		Peritoneal fluid	16
19B2123916	Joint aspirate	Monomicrobial	Staphylococcus aureus		Peritoneal dialysis fluid	66
20B0927194	Ascitic fluid	Monomicrobial	Streptococcus intermedius		Pleural fluid / aspirate	16
20B1025354	Ascitic fluid	Monomicrobial	Klebsiella species
21B0926485	Joint aspirate	Monomicrobial	Streptococcus agalactiae		Polymicrobial body fluids (n=65)
21B0926409	Capd fluid	Monomicrobial	Staphylococcus aureus ( MRSA )		Specimen type	Count
21B0921459	Joint aspirate	Monomicrobial	Staphylococcus aureus		Ascitic fluid	10
21B0935230	Pleural aspirate	Monomicrobial	Staphylococcus aureus		Bile	1
21MB105242	Joint fluid	Monomicrobial	Staphylococcus aureus		Intrauterine Fluid	1
21MB060114	Cerebrospinal fluid	Monomicrobial	Klebsiella pneumoniae		Midline laparotomy fluid	1
D151144	Peritoneal dialysis fluid	Monomicrobial	Escherichia coli		Miscellaneous	1
D151127	Peritoneal dialysis fluid	Monomicrobial	Acinetobacter calcoaceticus- Acinetobacter baumannii complex		Peritoneal dialysis fluid	11
D151207	Peritoneal fluid	Monomicrobial	Klebsiella pneumoniae		Peritoneal Fluid	38
D151193	Joint fluid	Monomicrobial	Streptococcus group G		Pleural fluid (right)	2
D151203	Peritoneal fluid	Monomicrobial	Escherichia coli
21M2014854	Peritoneal dialysis fluid	Monomicrobial	Escherichia coli		Culture-negative body fluids (n=20)
21M2014906	Olecranon bursa fluid	Monomicrobial	Kocuria species		Specimen type	Count
21M2015020	Peritoneal dialysis fluid	Monomicrobial	Staphylococcus aureus ( MRSA )		Ascitic fluid	3
21M2015022	Peritoneal dialysis fluid	Monomicrobial	Staphylococcus aureus ( MRSA )		Cerebrospinal fluid	1
21M2015310	Peritoneal dialysis fluid	Monomicrobial	Staphylococcus aureus		Joint fluid	5
21M2015468	Peritoneal dialysis fluid	Monomicrobial	Escherichia coli		Lung abscess aspirate	1
21M2015506	Peritoneal fluid	Monomicrobial	Escherichia coli		Pericardial fluid	1
21M2011247	Pleural fluid	Monomicrobial	Streptococcus dysgalactiae		Peritoneal dialysis fluid	2
21M2012078	Peritoneal dialysis fluid	Monomicrobial	Streptococcus salivarius		Peritoneal fluid	1
21M2015974	Peritoneal dialysis fluid	Monomicrobial	Coagulase-negative Staphylococcus		Pleural fluid / aspirate	6
21M2016160	Peritoneal fluid	Monomicrobial	Enterocbacter cloacae complex
21M2016200	Peritoneal fluid	Monomicrobial	Listeria monocytogenes
21M2016228	Peritoneal fluid	Monomicrobial	Escherichia coli
21M2016226	Ascitic fluid	Monomicrobial	Enterococcus avium
21M2015710	Peritoneal dialysis fluid	Monomicrobial	Coagulase-negative Staphylococcus
21M2015829	Knee joint fluid	Monomicrobial	Staphylococcus lugdunensis
21M2017379	Peritoneal dialysis fluid	Monomicrobial	Streptococcus gordonii
21M2016901	Pleural fluid	Monomicrobial	Streptococcus constellatus
21M2017368	Peritoneal dialysis fluid	Monomicrobial	Escherichia coli
21M2016293	Pericardial fluid	Monomicrobial	Coagulase-negative Staphylococcus
21M2017207	Knee joint fluid	Monomicrobial	Streptococcus dysgalactiae
21M2016054	Peritoneal dialysis fluid	Monomicrobial	Streptococcus gordonii
21M2017269	Peritoneal dialysis fluid	Monomicrobial	Klebsiella pneumoniae
21M2017304	Peritoneal fluid	Monomicrobial	Escherichia coli
21M2016756	Peritoneal dialysis fluid	Monomicrobial	Pseudmonas putida group
21M2017321	Peritoneal dialysis fluid	Monomicrobial	Escherichia coli
21M2016813	Ascitic fluid	Monomicrobial	Staphylococcus aureus ( MRSA )
21M2017887	Pleural fluid	Monomicrobial	Pseudomonas aeruginosa
21M2017976	Peritoneal dialysis fluid	Monomicrobial	Staphylococcus aureus
21M2017878	Ascitic fluid	Monomicrobial	Stenotrophomonas maltophilia
21M2017892	Peritoneal dialysis fluid	Monomicrobial	Streptococcus dysgalactiae
21M2017483	Peritoneal dialysis fluid	Monomicrobial	Staphylococcus saprophyticus
21M2017708	Joint fluid	Monomicrobial	Staphylococcus aureus
21M2017484	Peritoneal dialysis fluid	Monomicrobial	Enterococcus faecalis
21M2017684	Joint fluid	Monomicrobial	Streptococcus agalactiae
21M2018273	Peritoneal fluid	Monomicrobial	Enterococus faecalis
21M2018358	Peritoneal dialysis fluid	Monomicrobial	Coagulase-negative Staphylococcus
21M2018355	Peritoneal dialysis fluid	Monomicrobial	Staphylococcus aureus ( MRSA )
21M2018106	Pleural fluid	Monomicrobial	Pseudomonas aeruginosa
21M2018164	Pleural fluid	Monomicrobial	Coagulase-negative Staphylococcus
21M2018699	Peritoneal dialysis fluid	Monomicrobial	Coagulase-negative Staphylococcus
21M2018666	Peritoneal dialysis fluid	Monomicrobial	Pseudomonas aeruginosa
21M2018778	Peritoneal dialysis fluid	Monomicrobial	Pseudomonas aeruginosa
21M2018588	Peritoneal fluid	Monomicrobial	Acinetobacter calcoaceticus-baumannii complex
21M2019447	Knee aspirate	Monomicrobial	Staphylococcus aureus
21M2017996	Knee joint fluid (left)	Monomicrobial	Mycobacterium abscessus
21M2019662	Peritoneal dialysis fluid	Monomicrobial	Enterococcus faecalis
21M2019620	Peritoneal dialysis fluid	Monomicrobial	Bacillus cereus group
21M2019579	Peritoneal dialysis fluid	Monomicrobial	Burkholderia pseudomallei
21M2019495	Peritoneal dialysis fluid	Monomicrobial	Bacillus cereus group
21M2019840	Pleural fluid	Monomicrobial	Klebsiella pneumoniae
21M2020008	Knee joint fluid (right)	Monomicrobial	Staphylococcus aureus
21M2019761	Peritoneal dialysis fluid	Monomicrobial	Enterococcus faecalis
21M2020019	Peritoneal dialysis fluid	Monomicrobial	Enterococcus faecalis
21M2020108	Peritoneal dialysis fluid	Monomicrobial	Streptococcus mitis group
21M2020167	Ascitic fluid	Monomicrobial	Pseudomonas aeruginosa
21M2020672	Peritoneal dialysis fluid	Monomicrobial	Stenotrophomonas maltophilia
21M2020722	Peritoneal dialysis fluid	Monomicrobial	Escherichia coli
21M2021033	Peritoneal dialysis fluid	Monomicrobial	Pseudomonas aeruginosa
21M2021008	Pleural fluid	Monomicrobial	Coagulase-negative Staphylococcus
21M2020506	Knee joint fluid (right)	Monomicrobial	Streptococcus agalactiae (group B)
21M2020378	Peritoneal dialysis fluid	Monomicrobial	Gordonia hongkongensis
21M2020403	Peritoneal dialysis fluid	Monomicrobial	Coagulase-negative Staphylococcus
21M2021728	Peritoneal fluid	Monomicrobial	Enterococcus faecalis (scanty)
21M2022073	Peritoneal dialysis fluid	Monomicrobial	Enterococcus faecalis
21M2022253	Peritoneal fluid	Monomicrobial	Enterococcus faecium
21M2021772	Peritoneal dialysis fluid	Monomicrobial	Pseudomonas aeruginosa
21M2021332	Peritoneal dialysis fluid	Monomicrobial	Enterococcus faecalis
22M2100221	Peritoneal dialysis fluid	Monomicrobial	Enterococcus faecalis
22M2100189	Peritoneal fluid	Monomicrobial	Coagulase-negative Staphylococcus
22M2100166	Peritoneal dialysis fluid	Monomicrobial	Acinetobacter ursingii
22M2000452	Peritoneal dialysis fluid	Monomicrobial	Campylobacter jejuni
22M2100137	Peritoneal dialysis fluid	Monomicrobial	Escherichia coli
22M2100085	Hip joint fluid (left)	Monomicrobial	Staphylococcus aureus ( MRSA )
22M2100052	Peritoneal dialysis fluid	Monomicrobial	Streptococcus sanguinis
22M2100011	Knee joint fluid (left)	Monomicrobial	Streptococcus dysgalactiae
22M2100035	Peritoneal dialysis fluid	Monomicrobial	Pseudomonas aeruginosa
22M2100886	Peritoneal fluid	Monomicrobial	Coagulase-negative Staphylococcus
22M2100935	Peritoneal dialysis fluid	Monomicrobial	Bacillus cereus group
22M2100873	Peritoneal dialysis fluid	Monomicrobial	Coagulase-negative Staphylococcus
22M2100945	Peritoneal dialysis fluid	Monomicrobial	Streptococcus sanguinis
22M2101085	Pleural fluid	Monomicrobial	Streptococcus dysgalactiae
22M2100918	Peritoneal dialysis fluid	Monomicrobial	Enterococcus faecalis
22M2100924	Peritoneal fluid	Monomicrobial	Pseudomonas aeruginosa
22M2100890	Peritoneal dialysis fluid	Monomicrobial	Coagulase-negative Staphylococcus
22M2101674	Dialysis fluid	Monomicrobial	Coagulase-negative Staphylococcus
22M2101641	Pleural fluid (left)	Monomicrobial	Citrobacter koseri
22M2101576	Peritoneal dialysis fluid	Monomicrobial	Enterococcus faecium
22M2101540	Peritoneal dialysis fluid	Monomicrobial	Corynebacterium striatum
22M2101703	Peritoneal dialysis fluid	Monomicrobial	Staphylococcus aureus
22M2101676	Dialysis fluid	Monomicrobial	Coagulase-negative Staphylococcus
22M2101690	Dialysis fluid	Monomicrobial	Coagulase-negative Staphylococcus
22M2101288	Peritoneal dialysis fluid	Monomicrobial	Enterococcus faecalis
22M2101414	Pleural fluid	Monomicrobial	Streptococcus intermedius
22M2101301	Peritoneal dialysis fluid	Monomicrobial	Pantoea septica
22M2101395	Peritoneal dialysis fluid	Monomicrobial	Citrobacter freundii complex
22M2101259	Dialysis fluid	Monomicrobial	Campylobacter jejuni
22M2101274	Peritoneal dialysis fluid	Monomicrobial	Enterococcus faecalis
22M2101508	Knee joint fluid (right)	Monomicrobial	Staphylococcus lugdunensis
22M2101384	Peritoneal dialysis fluid	Monomicrobial	Klebsiella pneumoniae
22M2101470	Knee joint fluid (right)	Monomicrobial	Staphylococcus lugdunensis
22M2102932	Peritoneal dialysis fluid	Monomicrobial	Staphylococcus aureus
22M2103142	Ascitic fluid	Monomicrobial	Escherichia coli
22M2009749	Abscess	Monomicrobial	Clostridium bifermentans (heavy)
22M2103182	Pleural fluid	Monomicrobial	Klebsiella pneumoniae
21M2016958	Peritoneal fluid	Monomicrobial	Burkholderia cepacia complex
22M2101478	Peritoneal dialysis fluid	Monomicrobial	Enterococcus faecium
20MP2013809	Peritoneal fluid	Polymicrobial	Escherichia coli, Burkholderia cepacia complex, Streptococcus anginosus, Coagulase-negative Staphylococcus, Veillonella sp.
20MP2014925	Peritoneal fluid	Polymicrobial	Escherichia coli, Staphylococcus aureus
19B1413481	Ascitic fluid	Polymicrobial	Escherichia coli, Klebsiella species, Streptococcus anginosus
19B1413498	Ascitic fluid	Polymicrobial	Eikenella corrodens, Escherichia coli, Eubacterium lentum, Klebsiella species, Peptostreptococcus species, Streptococcus anginosus
19B1584185	Ascitic fluid	Polymicrobial	Bacteroides species, Comamonas species, Escherichia coli, Peptostreptococcus species
19B1591103	Ascitic fluid	Polymicrobial	Bacteroides species, Escherichia coli, Streptococcus constellatus
19B1608526	Ascitic fluid	Polymicrobial	Actinomyces species, Bacteroides fragilis, Fusobacterium species, Gemella morbillorum, Pseudomonas aeruginosa
19B1610381	Ascitic fluid	Polymicrobial	Bacteroides species, Escherichia coli, Klebsiella species, Streptococcus constellatus
19B2135719	Ascitic fluid	Polymicrobial	Clostridium perfringens, Enterobacter cloacae complex, Escherichia coli, Streptococcus viridans group
19B2024141	Miscellaneous	Polymicrobial	Acinetobacter calcoaceticus-Acinetobacter baumannii complex, Corynebacterium species, Enterococcus faecalis, Pseudomonas aeruginosa, Stenotrophomonas maltophilia
19B2146827	Ascitic fluid	Polymicrobial	Bacteroides fragilis, Escherichia coli, Prevotella species, Streptococcus - Group G, Streptococcus anginosus
21B1705131	Right abdominal collection	Polymicrobial	Enterococcus species, Escherichia coli, Bacteroides fragilis, Clostridium perfringens, Pseudomonas aeruginosa
21MB105254	Ascitic fluid	Polymicrobial	Streptococcus agalactiae, Klebsiella species
D304621	Bile	Polymicrobial	Escherichia coli, Enterococcus faecium
D151204	Peritoneal fluid	Polymicrobial	Escherichia coli, Bacteroides fragilis
21M2014857	Peritoneal fluid	Polymicrobial	Escherichia coli, Pseudomonas aeruginosa, Clostridium ramosum, Streptococcus anginosus, Bacteroides fragilis, Klebsiella pneumoniae
21M2015021	Peritoneal dialysis fluid	Polymicrobial	Klebsiella pneumoniae, Streptococcus agalactiae, Streptococcus salivarius, Veillonella parvula
21M2011074	Peritoneal fluid	Polymicrobial	Escherichia coli, Pseudomonas aeruginosa, Parabacteroides faecis, Eggerthella lenta
21M2011287	Peritoneal fluid	Polymicrobial	Staphylococcus aureus, Streptococcus gordonii, Streptococcus salivarius, Neisseria species
21M2015966	Peritoneal fluid	Polymicrobial	Escherichia coli, Streptococcus anginosus
21M2015392	Peritoneal fluid	Polymicrobial	Proteus penneri, Citrobacter freundii, Fusobacterium varium, Enterococcus avium, Morganella morganii, Bacteroides thetaiotaomicron
21M2016075	Peritoneal fluid	Polymicrobial	Escherichia coli, Pseudomonas aeruginosa, Streptococcus constellatus, Bacteroides thetaiotamicron
21M2017025	Peritoneal fluid	Polymicrobial	Escherichia coli, Klebsiella pneumoniae, Pseudomonas aeruginosa, Bacteroides fragilis, Streptococcus constellatus
21M2017242	Intrauterine fluid	Polymicrobial	Escherichia coli, Klebsiella pneumoniae, Streptococcus constellatus
21M2018126	Peritoneal dialysis fluid	Polymicrobial	Streptococcus vestibularis, Streptococcus gordonii
21M2018340	Peritoneal fluid	Polymicrobial	Bacteroides fragilis, Escherichia coli, Klebsiella pneumoniae
21M2018081	Peritoneal fluid	Polymicrobial	Klebsiella pneumoniae, Escherichia coli
21M2018291	Peritoneal fluid	Polymicrobial	Enterococus faecalis, Coagulase-negative Staphylococcus
21M2018094	Peritoneal fluid	Polymicrobial	Klebsiella pneumoniae, Escherichia coli, Streptococcus anginosus, Klebsiella aerogenes
21M2018967	Peritoneal fluid	Polymicrobial	Pseudomonas aeruginosa, Pseudomonas otitidis
21M2018826	Peritoneal fluid	Polymicrobial	Escherichia coli, Enterococcus faecalis, Streptococcus constellatus, Streptococcus intermedius, Enterococcus faecium
21M2018565	Peritoneal fluid	Polymicrobial	Escherichia coli, Comamonas kerstersii, Clostridium ramosum, Klebsiella pneumoniae, Parabacteroides species, Bacteroides thetaiotaomicron
21M2018371	Peritoneal fluid	Polymicrobial	Escherichia coli, Bacteroides fragilis, Fusobacterium mortiferum
21M2019039	Peritoneal fluid	Polymicrobial	Escherichia coli, Ruminococcus gnavus, Bacteroides thetaiotaomicron, Klebsiella pneumoniae
21M2019157	Peritoneal fluid	Polymicrobial	Escherichia coli, Bacteroides fragilis
21M2019211	Peritoneal fluid	Polymicrobial	Comamonas kerstersii, Klebsiella pneumoniae, Enterococcus raffinosus
21M2019405	Peritoneal dialysis fluid	Polymicrobial	Morganella morganii, Enterobacter cloacae complex
21M2019210	Peritoneal fluid	Polymicrobial	Escherichia coli, Klebsiella pneumoniae, Streptococcus anginosus, Proteus mirabilis, Enterococcus faecalis
21M2019516	Peritoneal fluid	Polymicrobial	Enterococcus faecalis, Staphylococcus lugdunensis
21M2020881	Peritoneal fluid	Polymicrobial	Escherichia coli, Proteus mirabilis, Streptococcus constellatus
21M2020959	Peritoneal dialysis fluid	Polymicrobial	Klebsiella pneumoniae, Streptococcus vestibularis
21M2020302	Peritoneal fluid	Polymicrobial	Escherichia coli, Streptococcus constellatus
21M2021206	Peritoneal fluid	Polymicrobial	Streptococcus salivarius, Streptococcus parasanguinis
21M2021721	Peritoneal fluid	Polymicrobial	Escherichia coli (moderate), Pseudomonas aeruginosa (moderate), Bacteroides fragilis (moderate), Streptococcus anginosus (scanty), Parvimonas micra (moderate), Gemella morbillorum (moderate)
22M2100172	Peritoneal fluid	Polymicrobial	Escherichia coli, Streptococcus anginosus, Steptococcus constellatus, Bacteroides fragilis, Aggregatibacter segnis
22M2100180	Peritoneal fluid	Polymicrobial	Escherichia coli, Streptococcus constellatus, Enterococcus avium, Bacteroides thetaiotaomicron, Bacteroides ovatus
22M2000213	Midline laparotomy fluid	Polymicrobial	Staphylococcus aureus ( MRSA ), Corynebacterium amycolatum
22M2100020	Peritoneal dialysis fluid	Polymicrobial	Pseudomonas aeruginosa, Corynebacterium striatum
22M2100022	Peritoneal fluid	Polymicrobial	Fusobacterium varium, Bacteroides fragilis, Eggerthella lenta
22M2100023	Peritoneal fluid	Polymicrobial	Klebsiella pneumoniae, Escherichia coli, Pseudomonas aeruginosa, Enterobacter cloacae complex, Bacteroides (Phocaeicola) vulgatus, Parabacteroides distasonis, Bifidobacterium longum
22M2100951	Peritoneal fluid	Polymicrobial	Escherichia coli, Enterococcus faecalis
22M2101036	Peritoneal fluid	Polymicrobial	Escherichia coli (heavy), Pseudomonas aeruginosa (moderate), Streptococcus constellatus (moderate), Fusobacterium mortiferum (heavy), Bacteroides ovatus (scanty), Bacteroides nordii (scanty), Parvimonas micra (heavy), Enterococcus faecalis
22M2101062	Peritoneal fluid	Polymicrobial	Klebsiella variicola (moderate), Klebsiella aerogenes
22M2100895	Peritoneal fluid	Polymicrobial	Bacteroides fragilis (heavy), Enterococcus faecium, Eggerthella lenta (scanty)
22M2101647	Peritoneal fluid	Polymicrobial	Fusobacterium mortiferum (scanty), Bacteroides fragilis (scanty), Steptococcus constellatus (scanty), Bilophila wadsworthia (scanty), Sutterella wadsworthensis (scanty)
22M2101573	Peritoneal fluid	Polymicrobial	Escherichia coli (heavy), Clostridium innocuum (scanty), Bacteroides (Phocaeicola) vulgatus (heavy), Bacteroides thetaiotaomicron (moderate), Parvimonas micra (moderate)
22M2101506	Peritoneal fluid	Polymicrobial	Escherichia coli (scanty), Bacteroides thetaiotaomicron (heavy), Proteus mirabilis, Bacteroides (Phocaeicola) vulgatus (heavy)
22M2101520	Peritoneal dialysis fluid	Polymicrobial	Streptococcus mitis group, Streptococcus salivarius, Eubacterium tenue
22M2101430	Pleural fluid (right)	Polymicrobial	Streptococcus intermedius (scanty), Streptococcus anginosus, Prevotella denticola (scanty)
22M2101437	Peritoneal dialysis fluid	Polymicrobial	Escherichia coli (moderate), Klebsiella pneumoniae (moderate)
22M2101404	Peritoneal dialysis fluid	Polymicrobial	Enterococcus faecalis, Neisseria macacae
22M2101351	Peritoneal dialysis fluid	Polymicrobial	Klebsiella pneumoniae (heavy), Streptococcus constellatus (scanty)
22M2101341	Peritoneal dialysis fluid	Polymicrobial	Enterococcus faecalis, Escherichia coli
22M2103050	Pleural fluid (right)	Polymicrobial	Campylobacter rectus (moderate), Porphymonas gingivalis (moderate), Actinomyces israelii (moderate)
22M2103124	Peritoneal dialysis fluid	Polymicrobial	Klebsiella pneumoniae, Streptococcus agalactiae (Lancefield group B), Clostridium perfringens
20MB069698	Pericardial fluid	No growth	N/A
19MB067693	Joint fluid	No growth	N/A
18MB380975	Cerebrospinal fluid	No growth	N/A
19MB069145	Pleural fluid	No growth	N/A
19MB068751	Joint fluid (right shoulder)	No growth	N/A
18MB084305	Joint fluid	No growth	N/A
19MB090618	Lung abscess aspirate	No growth	N/A
20MB068970	Pleural fluid	No growth	N/A
19MB069360	Ascitic fluid	No growth	N/A
20MP2015465	Peritoneal dialysis fluid	No growth	N/A
20MP2015461	Knee joint fluid (left)	No growth	N/A
20MP2015462	Pleural fluid	No growth	N/A
19B2153436	Pleural aspirate	No growth	N/A
19B2153759	Pleural aspirate	No growth	N/A
21M2019392	Ascitic fluid	No growth	N/A
21M2019256	Peritoneal dialysis fluid	No growth	N/A
21M2019552	Ascitic fluid	No growth	N/A
21M2019523	Pleural fluid	No growth	N/A
21M2019465	Peritoneal fluid	No growth	N/A
21M2019576	Knee joint fluid (left)	No growth	N/A
