# Supplementary material for: The clinical utility of Nanopore 16S rRNA gene sequencing for direct bacterial identification in normally sterile body fluids
Source: Front Microbiol. 2024 Jan 9;14:1324494. doi: 10.3389/fmicb.2023.1324494 (PMC10803466; doi:10.3389/fmicb.2023.1324494)
Supplement: Supplementary file 3 [file Table_3.xlsx]

## Sheet: Epi2me
Supplementary 3 The concordance between culture and Epi2me 16S result in monomicrobial samples
Sample ID	No. of classified species by Epi2me	Culture result	Epi2me 16S result (relative abundance)		Concordance
20MP2014075	50	Burkholderia cepacia complex	Burkholderia cepacia	0.577998	detected as top one classified species
20MP2014874	60	Coagulase-negative Staphylococcus	Staphylococcus capitis	0.101885	detected but not top one classified species
20MP2014868	18	Coagulase-negative Staphylococcus	Staphylococcus haemolyticus	0.167112	detected but not top one classified species
20MP4201137	147	Pseudomonas aeruginosa	Pseudomonas aeruginosa	0.973738	detected as top one classified species
19B1414530	79	Staphylococcus aureus	Staphylococcus aureus	0.960041	detected as top one classified species
19B1591110	67	Staphylococcus aureus	Staphylococcus aureus	0.960767	detected as top one classified species
19B1592898	136	Staphylococcus aureus	Staphylococcus aureus	0.951675	detected as top one classified species
19B2123916	85	Staphylococcus aureus	Staphylococcus aureus	0.960275	detected as top one classified species
20B0927194	90	Streptococcus intermedius	Streptococcus intermedius	0.373763	detected but not top one classified species
20B1025354	58	Klebsiella species	Klebsiella pneumoniae	0.291489	detected as top one classified species
21B0926485	179	Streptococcus agalactiae	Streptococcus agalactiae	0.968656	detected as top one classified species
21B0926409	74	Staphylococcus aureus ( MRSA )	Staphylococcus aureus	0.939801	detected as top one classified species
21B0921459	89	Staphylococcus aureus	Staphylococcus aureus	0.967094	detected as top one classified species
21B0935230	85	Staphylococcus aureus	Staphylococcus aureus	0.964513	detected as top one classified species
21MB105242	82	Staphylococcus aureus	Staphylococcus aureus	0.959988	detected as top one classified species
21MB060114	79	Klebsiella pneumoniae	Klebsiella pneumoniae	0.963754	detected as top one classified species
D151144	174	Escherichia coli	Shigella sonnei	0.0157207	detected as closely related species (top one)
D151127	57	Acinetobacter calcoaceticus- Acinetobacter baumannii complex	Acinetobacter pittii	0.980333	detected as top one classified species
D151207	141	Klebsiella pneumoniae	Klebsiella pneumoniae	0.872336	detected as top one classified species
D151193	82	Streptococcus group G	Streptococcus dysgalactiae	0.984039	detected as top one classified species
D151203	172	Escherichia coli	Shigella sonnei	0.169945	detected as closely related species (not top one)
21M2014854	132	Escherichia coli	Escherichia fergusonii	0.00213294	detected as closely related species (top one)
21M2014906	121	Kocuria species	Several Kocuria species	0.00108019	detected with low relative abundance ≤ 0.001 (0.1%)
21M2015020	138	Staphylococcus aureus ( MRSA )	Staphylococcus aureus	0.675773	detected as top one classified species
21M2015022	166	Staphylococcus aureus ( MRSA )	Staphylococcus aureus	0.732481	detected as top one classified species
21M2015310	85	Staphylococcus aureus	Staphylococcus aureus	0.891836	detected as top one classified species
21M2015468	43	Escherichia coli	Escherichia fergusonii	0.000292483	detected as closely related species (low abundance)
21M2015506	96	Escherichia coli	Shigella sonnei	0.048701	detected as closely related species (not top one)
21M2011247	61	Streptococcus dysgalactiae	Streptococcus dysgalactiae	0.985925	detected as top one classified species
21M2012078	52	Streptococcus salivarius	Streptococcus salivarius	0.109034	detected but not top one classified species
21M2015974	84	Coagulase-negative Staphylococcus	Staphylococcus caprae	0.45316	detected as top one classified species
21M2016160	108	Enterocbacter cloacae complex	Enterobacter mori	0.000568231	detected with low relative abundance ≤ 0.001 (0.1%)
21M2016200	46	Listeria monocytogenes	Listeria welshimeri	0.050656	detected as closely related species (not top one)
21M2016228	148	Escherichia coli	Escherichia fergusonii	0.00214055	detected as closely related species (not top one)
21M2016226	79	Enterococcus avium	Enterococcus raffinosus	0.000615403	detected as closely related species (low abundance)
21M2015710	78	Coagulase-negative Staphylococcus	Staphylococcus epidermidis	0.249761	detected but not top one classified species
21M2015829	110	Staphylococcus lugdunensis	Staphylococcus lugdunensis	0.00393185	detected but not top one classified species
21M2017379	97	Streptococcus gordonii	Streptococcus gordonii	0.969784	detected as top one classified species
21M2016901	49	Streptococcus constellatus	Streptococcus constellatus	0.0130087	detected but not top one classified species
21M2017368	35	Escherichia coli	Shigella sonnei	0.0144953	detected as closely related species (top one)
21M2016293	23	Coagulase-negative Staphylococcus	Staphylococcus hominis	0.200662	detected but not top one classified species
21M2017207	62	Streptococcus dysgalactiae	Streptococcus dysgalactiae	0.985101	detected as top one classified species
21M2016054	44	Streptococcus gordonii	Streptococcus gordonii	0.761319	detected as top one classified species
21M2017269	92	Klebsiella pneumoniae	Klebsiella pneumoniae	0.189905	detected but not top one classified species
21M2017304	54	Escherichia coli	Shigella sonnei	0.0204007	detected as closely related species (top one)
21M2016756	125	Pseudmonas putida group	Pseudomonas oryzihabitans	0.222222	detected as top one classified species
21M2017321	159	Escherichia coli	Shigella sonnei	0.0164628	detected as closely related species (top one)
21M2016813	27	Staphylococcus aureus (MRSA)	Staphylococcus aureus	0.227794	detected but not top one classified species
21M2017887	254	Pseudomonas aeruginosa	Pseudomonas aeruginosa	0.577488	detected as top one classified species
21M2017976	52	Staphylococcus aureus	Staphylococcus aureus	0.566922	detected as top one classified species
21M2017878	15	Stenotrophomonas maltophilia	Stenotrophomonas maltophilia	0.320713	detected as top one classified species
21M2017892	62	Streptococcus dysgalactiae	Streptococcus dysgalactiae	0.986165	detected as top one classified species
21M2017483	128	Staphylococcus saprophyticus	Staphylococcus edaphicus	0.784585	detected as closely related species (top one)
21M2017708	86	Staphylococcus aureus	Staphylococcus aureus	0.965323	detected as top one classified species
21M2017484	89	Enterococcus faecalis	Enterococcus faecalis	0.642918	detected as top one classified species
21M2017684	66	Streptococcus agalactiae	Streptococcus agalactiae	0.981015	detected as top one classified species
21M2018273	84	Enterococus faecalis	Enterococcus faecalis	0.451496	detected as top one classified species
21M2018358	106	Coagulase-negative Staphylococcus	Staphylococcus epidermidis	0.924669	detected as top one classified species
21M2018355	107	Staphylococcus aureus (MRSA)	Staphylococcus aureus	0.181487	detected but not top one classified species
21M2018106	212	Pseudomonas aeruginosa	Pseudomonas aeruginosa	0.472043	detected as top one classified species
21M2018164	142	Coagulase-negative Staphylococcus	Staphylococcus epidermidis	0.137522	detected but not top one classified species
21M2018699	128	Coagulase-negative Staphylococcus	Staphylococcus epidermidis	0.376845	detected as top one classified species
21M2018666	208	Pseudomonas aeruginosa	Pseudomonas aeruginosa	0.926973	detected as top one classified species
21M2018778	30	Pseudomonas aeruginosa	Pseudomonas aeruginosa	0.842183	detected as top one classified species
21M2018588	36	Acinetobacter calcoaceticus-baumannii complex (heavy)	Acinetobacter baumannii	0.983403	detected as top one classified species
21M2019447	59	Staphylococcus aureus	Staphylococcus aureus	0.961243	detected as top one classified species
21M2017996	32	Mycobacterium abscessus			not detected
21M2019662	104	Enterococcus faecalis	Enterococcus faecalis	0.948691	detected as top one classified species
21M2019620	92	Bacillus cereus group	Bacillus cereus	0.0894468	detected but not top one classified species
21M2019579	90	Burkholderia pseudomallei	Burkholderia pseudomallei	0.902421	detected as top one classified species
21M2019495	36	Bacillus cereus group	Bacillus cereus	0.839699	detected as top one classified species
21M2019840	113	Klebsiella pneumoniae	Klebsiella pneumoniae	0.628283	detected as top one classified species
21M2020008	125	Staphylococcus aureus	Staphylococcus aureus	0.953523	detected as top one classified species
21M2019761	64	Enterococcus faecalis	Enterococcus faecalis	0.962313	detected as top one classified species
21M2020019	87	Enterococcus faecalis	Enterococcus faecalis	0.73492	detected as top one classified species
21M2020108	46	Streptococcus mitis group	Streptococcus mitis	0.167125	detected but not top one classified species
21M2020167	126	Pseudomonas aeruginosa	Pseudomonas aeruginosa	0.214062	detected but not top one classified species
21M2020672	60	Stenotrophomonas maltophilia	Stenotrophomonas maltophilia	0.836633	detected as top one classified species
21M2020722	152	Escherichia coli	Shigella sonnei	0.0967136	detected as closely related species (top one)
21M2021033	125	Pseudomonas aeruginosa	Pseudomonas aeruginosa	0.978309	detected as top one classified species
21M2021008	101	Coagulase-negative Staphylococcus	Staphylococcus hominis	0.00187728	detected but not top one classified species
21M2020506	78	Streptococcus agalactiae (group B)	Streptococcus agalactiae	0.976795	detected as top one classified species
21M2020378	43	Gordonia hongkongensis	Gordonia hongkongensis	0.000342231	detected with low relative abundance ≤ 0.001 (0.1%)
21M2020403	43	Coagulase-negative Staphylococcus	Staphylococcus epidermidis	0.106108	detected but not top one classified species
21M2021728	111	Enterococcus faecalis (scanty)	Enterococcus faecalis	0.681021	detected as top one classified species
21M2022073	146	Enterococcus faecalis	Enterococcus faecalis	0.958102	detected as top one classified species
21M2022253	107	Enterococcus faecium	Enterococcus faecium	0.848435	detected as top one classified species
21M2021772	138	Pseudomonas aeruginosa	Pseudomonas aeruginosa	0.227724	detected but not top one classified species
21M2021332	92	Enterococcus faecalis	Enterococcus faecalis	0.655541	detected as top one classified species
22M2100221	84	Enterococcus faecalis	Enterococcus faecalis	0.97827	detected as top one classified species
22M2100189	87	Coagulase-negative Staphylococcus	Staphylococcus epidermidis	0.133929	detected but not top one classified species
22M2100166	7	Acinetobacter ursingii	Acinetobacter septicus	0.681818	detected as closely related species (top one)
22M2000452	51	Campylobacter jejuni	Campylobacter jejuni	0.734864	detected as top one classified species
22M2100137	145	Escherichia coli	Shigella sonnei	0.113952	detected as closely related species (top one)
22M2100085	69	Staphylococcus aureus (MRSA)	Staphylococcus aureus	0.963544	detected as top one classified species
22M2100052	81	Streptococcus sanguinis	Streptococcus sanguinis	0.976061	detected as top one classified species
22M2100011	66	Streptococcus dysgalactiae	Streptococcus dysgalactiae	0.985087	detected as top one classified species
22M2100035	58	Pseudomonas aeruginosa	Pseudomonas aeruginosa	0.832674	detected as top one classified species
22M2100886	40	Coagulase-negative Staphylococcus	Staphylococcus epidermidis	0.958151	detected as top one classified species
22M2100935	72	Bacillus cereus group	Bacillus cereus	0.0442343	detected but not top one classified species
22M2100873	72	Coagulase-negative Staphylococcus	Staphylococcus haemolyticus	0.945885	detected as top one classified species
22M2100945	34	Streptococcus sanguinis	Streptococcus sanguinis	0.897255	detected as top one classified species
22M2101085	63	Streptococcus dysgalactiae	Streptococcus dysgalactiae	0.983859	detected as top one classified species
22M2100918	18	Enterococcus faecalis	Enterococcus faecalis	0.701587	detected as top one classified species
22M2100924	3	Pseudomonas aeruginosa	Pseudomonas aeruginosa	0.451613	detected as top one classified species
22M2100890	46	Coagulase-negative Staphylococcus	Staphylococcus haemolyticus	0.472746	detected as top one classified species
22M2101674	94	Coagulase-negative Staphylococcus	Staphylococcus epidermidis	0.582652	detected as top one classified species
22M2101641	70	Citrobacter koseri	Citrobacter koseri	0.778472	detected as top one classified species
22M2101576	23	Enterococcus faecium	Enterococcus faecium	0.184874	detected as top one classified species
22M2101540	76	Corynebacterium striatum	Corynebacterium striatum	0.410726	detected as top one classified species
22M2101703	76	Staphylococcus aureus	Staphylococcus aureus	0.964089	detected as top one classified species
22M2101676	90	Coagulase-negative Staphylococcus	Staphylococcus epidermidis	0.817583	detected as top one classified species
22M2101690	73	Coagulase-negative Staphylococcus	Staphylococcus epidermidis	0.687921	detected as top one classified species
22M2101288	2	Enterococcus faecalis	Enterococcus faecalis	0.129032	detected but not top one classified species
22M2101414	62	Streptococcus intermedius	Streptococcus intermedius	0.215276	detected but not top one classified species
22M2101301	42	Pantoea septica	Pantoea stewartii	0.0156392	detected as closely related species (top one)
22M2101395	108	Citrobacter freundii complex	Citrobacter murliniae	0.581263	detected as top one classified species
22M2101259	7	Campylobacter jejuni	Campylobacter jejuni	0.877778	detected as top one classified species
22M2101274	20	Enterococcus faecalis	Enterococcus faecalis	0.353919	detected but not top one classified species
22M2101508	93	Staphylococcus lugdunensis	Staphylococcus lugdunensis	0.947063	detected as top one classified species
22M2101384	130	Klebsiella pneumoniae	Klebsiella pneumoniae	0.908445	detected as top one classified species
22M2101470	52	Staphylococcus lugdunensis	Staphylococcus lugdunensis	0.872288	detected as top one classified species
22M2102932	51	Staphylococcus aureus	Staphylococcus aureus	0.956657	detected as top one classified species
22M2103142	64	Escherichia coli	Escherichia fergusonii	0.00262151	detected as closely related species (top one)
22M2009749	21	Clostridium bifermentans (heavy)	Paraclostridium benzoelyticum	0.761848	detected as closely related species (top one)
22M2103182	118	Klebsiella pneumoniae	Klebsiella pneumoniae	0.854574	detected as top one classified species
21M2016958	154	Burkholderia cepacia complex	Burkholderia multivorans	0.384943	detected but not top one classified species
22M2101478	29	Enterococcus faecium	Enterococcus faecium	0.42437	detected as top one classified species

## Sheet: Emu
Supplementary 3 The concordance between culture and Emu 16S result in monomicrobial samples
Sample ID	No. of classified species by Emu	Culture result	Emu 16S result (relative abundance)		Concordance
20MP2014075	5	Burkholderia cepacia complex	Burkholderia cenocepacia	0.894705	detected as top one classified species
20MP2014874	20	Coagulase-negative Staphylococcus	Staphylococcus capitis	0.120416	detected but not top one classified species
20MP2014868	23	Coagulase-negative Staphylococcus	Staphylococcus capitis	0.045351	detected but not top one classified species
20MP4201137	5	Pseudomonas aeruginosa	Pseudomonas aeruginosa	0.999239	detected as top one classified species
19B1414530	4	Staphylococcus aureus	Staphylococcus aureus	0.999695	detected as top one classified species
19B1591110	2	Staphylococcus aureus	Staphylococcus aureus	0.999815	detected as top one classified species
19B1592898	35	Staphylococcus aureus	Staphylococcus aureus	0.991411	detected as top one classified species
19B2123916	2	Staphylococcus aureus	Staphylococcus aureus	0.99975	detected as top one classified species
20B0927194	21	Streptococcus intermedius	Streptococcus intermedius	0.37101	detected but not top one classified species
20B1025354	15	Klebsiella species	Klebsiella pneumoniae	0.340434	detected as top one classified species
21B0926485	50	Streptococcus agalactiae	Streptococcus agalactiae	0.203019	detected but not top one classified species
21B0926409	11	Staphylococcus aureus ( MRSA )	Staphylococcus aureus	0.976767	detected as top one classified species
21B0921459	2	Staphylococcus aureus	Staphylococcus aureus	0.999791	detected as top one classified species
21B0935230	2	Staphylococcus aureus	Staphylococcus aureus	0.999749	detected as top one classified species
21MB105242	7	Staphylococcus aureus	Staphylococcus aureus	0.987914	detected as top one classified species
21MB060114	6	Klebsiella pneumoniae	Klebsiella pneumoniae	0.998386	detected as top one classified species
D151144	15	Escherichia coli	Escherichia coli	0.997068	detected as top one classified species
D151127	6	Acinetobacter calcoaceticus- Acinetobacter baumannii complex	Acinetobacter pittii	0.991315	detected as top one classified species
D151207	2	Klebsiella pneumoniae	Klebsiella pneumoniae	0.999948	detected as top one classified species
D151193	4	Streptococcus group G	Streptococcus dysgalactiae	0.997317	detected as top one classified species
D151203	78	Escherichia coli	Escherichia coli	0.323328	detected as top one classified species
21M2014854	1	Escherichia coli	Escherichia coli	1	detected as top one classified species
21M2014906	36	Kocuria species	Kocuria massiliensis	0.127283	detected but not top one classified species
21M2015020	44	Staphylococcus aureus ( MRSA )	Staphylococcus aureus	0.699893	detected as top one classified species
21M2015022	31	Staphylococcus aureus ( MRSA )	Staphylococcus aureus	0.759201	detected as top one classified species
21M2015310	14	Staphylococcus aureus	Staphylococcus aureus	0.923876	detected as top one classified species
21M2015468	17	Escherichia coli	Escherichia coli	0.070713	detected but not top one classified species
21M2015506	19	Escherichia coli	Escherichia coli	0.490837	detected as top one classified species
21M2011247	2	Streptococcus dysgalactiae	Streptococcus dysgalactiae	0.99897	detected as top one classified species
21M2012078	45	Streptococcus salivarius	Streptococcus salivarius	0.09127	detected but not top one classified species
21M2015974	29	Coagulase-negative Staphylococcus	Staphylococcus caprae	0.474199	detected as top one classified species
21M2016160	45	Enterocbacter cloacae complex	Enterobacter roggenkampii	0.004067	detected but not top one classified species
21M2016200	17	Listeria monocytogenes	Listeria monocytogenes	0.054637	detected but not top one classified species
21M2016228	15	Escherichia coli	Escherichia coli	0.987032	detected as top one classified species
21M2016226	27	Enterococcus avium	Enterococcus gilvus	0.000512	detected as closely related species (low abundance)
21M2015710	24	Coagulase-negative Staphylococcus	Staphylococcus epidermidis	0.258546	detected but not top one classified species
21M2015829	37	Staphylococcus lugdunensis	Staphylococcus lugdunensis	0.003762	detected but not top one classified species
21M2017379	19	Streptococcus gordonii	Streptococcus gordonii	0.98631	detected as top one classified species
21M2016901	18	Streptococcus constellatus	Streptococcus constellatus	0.000419	detected with low relative abundance ≤ 0.001 (0.1%)
21M2017368	1	Escherichia coli	Escherichia coli	1	detected as top one classified species
21M2016293	18	Coagulase-negative Staphylococcus	Staphylococcus hominis	0.199374	detected but not top one classified species
21M2017207	2	Streptococcus dysgalactiae	Streptococcus dysgalactiae	0.999164	detected as top one classified species
21M2016054	10	Streptococcus gordonii	Streptococcus gordonii	0.786484	detected as top one classified species
21M2017269	24	Klebsiella pneumoniae	Klebsiella pneumoniae	0.221725	detected but not top one classified species
21M2017304	7	Escherichia coli	Escherichia coli	0.965953	detected as top one classified species
21M2016756	29	Pseudmonas putida group	Pseudomonas oryzihabitans	0.257732	detected as top one classified species
21M2017321	11	Escherichia coli	Escherichia coli	0.997902	detected as top one classified species
21M2016813	8	Staphylococcus aureus (MRSA)	Staphylococcus aureus	0.233278	detected but not top one classified species
21M2017887	19	Pseudomonas aeruginosa	Pseudomonas aeruginosa	0.590007	detected as top one classified species
21M2017976	16	Staphylococcus aureus	Staphylococcus aureus	0.585708	detected as top one classified species
21M2017878	11	Stenotrophomonas maltophilia	Stenotrophomonas maltophilia	0.464363	detected as top one classified species
21M2017892	3	Streptococcus dysgalactiae	Streptococcus dysgalactiae	0.99848	detected as top one classified species
21M2017483	42	Staphylococcus saprophyticus	Staphylococcus saprophyticus	0.120678	detected but not top one classified species
21M2017708	10	Staphylococcus aureus	Staphylococcus aureus	0.995714	detected as top one classified species
21M2017484	26	Enterococcus faecalis	Enterococcus faecalis	0.623292	detected as top one classified species
21M2017684	3	Streptococcus agalactiae	Streptococcus agalactiae	0.999742	detected as top one classified species
21M2018273	18	Enterococus faecalis	Enterococcus faecalis	0.456625	detected as top one classified species
21M2018358	23	Coagulase-negative Staphylococcus	Staphylococcus epidermidis	0.948651	detected as top one classified species
21M2018355	28	Staphylococcus aureus ( MRSA )	Staphylococcus aureus	0.183799	detected but not top one classified species
21M2018106	54	Pseudomonas aeruginosa	Pseudomonas aeruginosa	0.479594	detected as top one classified species
21M2018164	35	Coagulase-negative Staphylococcus	Staphylococcus epidermidis	0.139278	detected but not top one classified species
21M2018699	33	Coagulase-negative Staphylococcus	Staphylococcus epidermidis	0.380977	detected as top one classified species
21M2018666	50	Pseudomonas aeruginosa	Pseudomonas aeruginosa	0.948886	detected as top one classified species
21M2018778	15	Pseudomonas aeruginosa	Pseudomonas aeruginosa	0.870492	detected as top one classified species
21M2018588	1	Acinetobacter calcoaceticus-baumannii complex (heavy)	Acinetobacter baumannii	1	detected as top one classified species
21M2019447	4	Staphylococcus aureus	Staphylococcus aureus	0.998045	detected as top one classified species
21M2017996	18	Mycobacterium abscessus			not detected
21M2019662	32	Enterococcus faecalis	Enterococcus faecalis	0.961043	detected as top one classified species
21M2019620	28	Bacillus cereus group	Bacillus cereus	0.075482	detected but not top one classified species
21M2019579	16	Burkholderia pseudomallei	Burkholderia pseudomallei	0.970233	detected as top one classified species
21M2019495	8	Bacillus cereus group	Bacillus cereus	0.710376	detected as top one classified species
21M2019840	16	Klebsiella pneumoniae	Klebsiella pneumoniae	0.649675	detected as top one classified species
21M2020008	16	Staphylococcus aureus	Staphylococcus aureus	0.98356	detected as top one classified species
21M2019761	10	Enterococcus faecalis	Enterococcus faecalis	0.980364	detected as top one classified species
21M2020019	17	Enterococcus faecalis	Enterococcus faecalis	0.750572	detected as top one classified species
21M2020108	12	Streptococcus mitis group	Streptococcus oralis	0.130155	detected but not top one classified species
21M2020167	21	Pseudomonas aeruginosa	Pseudomonas aeruginosa	0.219472	detected but not top one classified species
21M2020672	2	Stenotrophomonas maltophilia	Stenotrophomonas maltophilia	0.998499	detected as top one classified species
21M2020722	2	Escherichia coli	Escherichia coli	0.999953	detected as top one classified species
21M2021033	8	Pseudomonas aeruginosa	Pseudomonas aeruginosa	0.999359	detected as top one classified species
21M2021008	31	Coagulase-negative Staphylococcus	Staphylococcus hominis	0.002	detected but not top one classified species
21M2020506	16	Streptococcus agalactiae (group B)	Streptococcus agalactiae	0.450477	detected but not top one classified species
21M2020378	8	Gordonia hongkongensis			not detected
21M2020403	14	Coagulase-negative Staphylococcus	Staphylococcus epidermidis	0.111839	detected but not top one classified species
21M2021728	11	Enterococcus faecalis (scanty)	Enterococcus faecalis	0.696725	detected as top one classified species
21M2022073	22	Enterococcus faecalis	Enterococcus faecalis	0.979743	detected as top one classified species
21M2022253	11	Enterococcus faecium	Enterococcus faecium	0.885022	detected as top one classified species
21M2021772	14	Pseudomonas aeruginosa	Pseudomonas aeruginosa	0.230642	detected but not top one classified species
21M2021332	10	Enterococcus faecalis	Enterococcus faecalis	0.670992	detected as top one classified species
22M2100221	1	Enterococcus faecalis	Enterococcus faecalis	1	detected as top one classified species
22M2100189	18	Coagulase-negative Staphylococcus	Staphylococcus epidermidis	0.135789	detected but not top one classified species
22M2100166	7	Acinetobacter ursingii	Acinetobacter ursingii	0.009111	detected but not top one classified species
22M2000452	15	Campylobacter jejuni	Campylobacter jejuni	0.740723	detected as top one classified species
22M2100137	5	Escherichia coli	Escherichia coli	0.999401	detected as top one classified species
22M2100085	1	Staphylococcus aureus ( MRSA )	Staphylococcus aureus	1	detected as top one classified species
22M2100052	4	Streptococcus sanguinis	Streptococcus sanguinis	0.999158	detected as top one classified species
22M2100011	3	Streptococcus dysgalactiae	Streptococcus dysgalactiae	0.999096	detected as top one classified species
22M2100035	10	Pseudomonas aeruginosa	Pseudomonas aeruginosa	0.850397	detected as top one classified species
22M2100886	6	Coagulase-negative Staphylococcus	Staphylococcus epidermidis	0.974862	detected as top one classified species
22M2100935	22	Bacillus cereus group	Bacillus thuringiensis	0.024921	detected but not top one classified species
22M2100873	13	Coagulase-negative Staphylococcus	Staphylococcus haemolyticus	0.96842	detected as top one classified species
22M2100945	9	Streptococcus sanguinis	Streptococcus sanguinis	0.916296	detected as top one classified species
22M2101085	5	Streptococcus dysgalactiae	Streptococcus dysgalactiae	0.998567	detected as top one classified species
22M2100918	13	Enterococcus faecalis	Enterococcus faecalis	0.719136	detected as top one classified species
22M2100924	3	Pseudomonas aeruginosa	Pseudomonas aeruginosa	0.451613	detected but not top one classified species
22M2100890	14	Coagulase-negative Staphylococcus	Staphylococcus haemolyticus	0.44793	detected as top one classified species
22M2101674	22	Coagulase-negative Staphylococcus	Staphylococcus epidermidis	0.602676	detected as top one classified species
22M2101641	10	Citrobacter koseri	Citrobacter koseri	0.988053	detected as top one classified species
22M2101576	17	Enterococcus faecium	Enterococcus faecium	0.198783	detected as top one classified species
22M2101540	6	Corynebacterium striatum	Corynebacterium striatum	0.42335	detected as top one classified species
22M2101703	5	Staphylococcus aureus	Staphylococcus aureus	0.998263	detected as top one classified species
22M2101676	8	Coagulase-negative Staphylococcus	Staphylococcus epidermidis	0.843651	detected as top one classified species
22M2101690	9	Coagulase-negative Staphylococcus	Staphylococcus epidermidis	0.709131	detected as top one classified species
22M2101288	3	Enterococcus faecalis	Enterococcus faecalis	0.125	detected but not top one classified species
22M2101414	4	Streptococcus intermedius	Streptococcus intermedius	0.220117	detected but not top one classified species
22M2101301	11	Pantoea septica	Pantoea septica	0.152109	detected but not top one classified species
22M2101395	9	Citrobacter freundii complex	Citrobacter freundii	0.270257	detected but not top one classified species
22M2101259	5	Campylobacter jejuni	Campylobacter jejuni	0.414106	detected but not top one classified species
22M2101274	7	Enterococcus faecalis	Enterococcus faecalis	0.364269	detected but not top one classified species
22M2101508	18	Staphylococcus lugdunensis	Staphylococcus lugdunensis	0.981683	detected as top one classified species
22M2101384	2	Klebsiella pneumoniae	Klebsiella pneumoniae	0.999744	detected as top one classified species
22M2101470	14	Staphylococcus lugdunensis	Staphylococcus lugdunensis	0.908617	detected as top one classified species
22M2102932	1	Staphylococcus aureus	Staphylococcus aureus	1	detected as top one classified species
22M2103142	3	Escherichia coli	Escherichia coli	0.997938	detected as top one classified species
22M2009749	3	Clostridium bifermentans (heavy)	Paraclostridium bifermentans	0.236452	detected but not top one classified species
22M2103182	2	Klebsiella pneumoniae	Klebsiella pneumoniae	0.999854	detected as top one classified species
21M2016958	5	Burkholderia cepacia complex	Burkholderia multivorans	0.394236	detected but not top one classified species
22M2101478	15	Enterococcus faecium	Enterococcus faecium	0.437247	detected as top one classified species

## Sheet: Nanoclust
Supplementary 3 The concordance between culture and NanoCLUST 16S result in monomicrobial samples
Sample ID	No. of classified species by NanoCLUST	Culture result	NanoCLUST 16S result (relative abundance)		Concordance
20MP2014075	6	Burkholderia cepacia complex	Burkholderia metallica	0.793618	detected as top one classified species
20MP2014874	9	Coagulase-negative Staphylococcus	Staphylococcus capitis	0.171745	detected but not top one classified species
20MP2014868	3	Coagulase-negative Staphylococcus			not detected
20MP4201137	1	Pseudomonas aeruginosa	Pseudomonas aeruginosa	1	detected as top one classified species
19B1414530	1	Staphylococcus aureus	Staphylococcus aureus	1	detected as top one classified species
19B1591110	1	Staphylococcus aureus	Staphylococcus aureus	1	detected as top one classified species
19B1592898	5	Staphylococcus aureus	Staphylococcus aureus	0.99341	detected as top one classified species
19B2123916	1	Staphylococcus aureus	Staphylococcus aureus	1	detected as top one classified species
20B0927194	12	Streptococcus intermedius	Streptococcus intermedius	0.376058	detected but not top one classified species
20B1025354	7	Klebsiella species	Klebsiella pneumoniae	0.371824	detected as top one classified species
21B0926485	10	Streptococcus agalactiae	Streptococcus agalactiae	0.986649	detected as top one classified species
21B0926409	3	Staphylococcus aureus ( MRSA )	Staphylococcus aureus	0.983106	detected as top one classified species
21B0921459	1	Staphylococcus aureus	Staphylococcus aureus	1	detected as top one classified species
21B0935230	1	Staphylococcus aureus	Staphylococcus aureus	1	detected as top one classified species
21MB105242	4	Staphylococcus aureus	Staphylococcus aureus	0.98817	detected as top one classified species
21MB060114	2	Klebsiella pneumoniae	Klebsiella pneumoniae	0.999053	detected as top one classified species
D151144	4	Escherichia coli	Escherichia fergusonii	0.997815	detected as closely related species (top one)
D151127	1	Acinetobacter calcoaceticus- Acinetobacter baumannii complex	Acinetobacter pittii	1	detected as top one classified species
D151207	1	Klebsiella pneumoniae	Klebsiella pneumoniae	1	detected as top one classified species
D151193	2	Streptococcus group G	Streptococcus dysgalactiae	0.998214	detected as top one classified species
D151203	41	Escherichia coli	Escherichia fergusonii	0.322387	detected as closely related species (top one)
21M2014854	2	Escherichia coli	Escherichia fergusonii	0.998382	detected as closely related species (top one)
21M2014906	22	Kocuria species	Kocuria massiliensis	0.13005	detected but not top one classified species
21M2015020	20	Staphylococcus aureus ( MRSA )	Staphylococcus aureus	0.701934	detected as top one classified species
21M2015022	25	Staphylococcus aureus ( MRSA )	Staphylococcus aureus	0.759617	detected as top one classified species
21M2015310	8	Staphylococcus aureus	Staphylococcus aureus	0.920085	detected as top one classified species
21M2015468	10	Escherichia coli	Escherichia fergusonii	0.077843	detected as closely related species (not top one)
21M2015506	12	Escherichia coli	Escherichia fergusonii	0.494333	detected as closely related species (not top one)
21M2011247	1	Streptococcus dysgalactiae	Streptococcus dysgalactiae	1	detected as top one classified species
21M2012078	5	Streptococcus salivarius	Streptococcus salivarius	0.133829	detected but not top one classified species
21M2015974	13	Coagulase-negative Staphylococcus	Staphylococcus saccharolyticus	0.479598	detected as top one classified species
21M2016160	23	Enterocbacter cloacae complex	Enterobacter mori	0.005746	detected but not top one classified species
21M2016200	8	Listeria monocytogenes	Listeria welshimeri	0.056673	detected as closely related species (not top one)
21M2016228	7	Escherichia coli	Escherichia fergusonii	0.986805	detected as closely related species (top one)
21M2016226	13	Enterococcus avium			not detected
21M2015710	13	Coagulase-negative Staphylococcus	Staphylococcus saccharolyticus	0.27027	detected but not top one classified species
21M2015829	20	Staphylococcus lugdunensis			not detected
21M2017379	9	Streptococcus gordonii	Streptococcus gordonii	0.988063	detected as top one classified species
21M2016901	9	Streptococcus constellatus	Streptococcus constellatus	0.014263	detected but not top one classified species
21M2017368	1	Escherichia coli	Escherichia fergusonii	1	detected as closely related species (top one)
21M2016293	9	Coagulase-negative Staphylococcus	Staphylococcus hominis	0.216063	detected but not top one classified species
21M2017207	1	Streptococcus dysgalactiae	Streptococcus dysgalactiae	1	detected as top one classified species
21M2016054	5	Streptococcus gordonii	Streptococcus gordonii	0.782058	detected as top one classified species
21M2017269	18	Klebsiella pneumoniae	Klebsiella pneumoniae	0.209302	detected but not top one classified species
21M2017304	8	Escherichia coli	Escherichia fergusonii	0.833784	detected as closely related species (top one)
21M2016756	17	Pseudmonas putida group	Pseudomonas oryzihabitans	0.258206	detected as top one classified species
21M2017321	5	Escherichia coli	Escherichia fergusonii	0.997335	detected as closely related species (top one)
21M2016813	5	Staphylococcus aureus (MRSA)	Staphylococcus aureus	0.235541	detected but not top one classified species
21M2017887	9	Pseudomonas aeruginosa	Pseudomonas aeruginosa	0.590084	detected as top one classified species
21M2017976	8	Staphylococcus aureus	Staphylococcus aureus	0.619857	detected as top one classified species
21M2017878	2	Stenotrophomonas maltophilia	Stenotrophomonas maltophilia	0.670282	detected as top one classified species
21M2017892	2	Streptococcus dysgalactiae	Streptococcus dysgalactiae	0.99917	detected as top one classified species
21M2017483	23	Staphylococcus saprophyticus	Staphylococcus saccharolyticus	0.008913	detected but not top one classified species
21M2017708	3	Staphylococcus aureus	Staphylococcus aureus	0.996063	detected as top one classified species
21M2017484	15	Enterococcus faecalis	Enterococcus faecalis	0.633125	detected as top one classified species
21M2017684	1	Streptococcus agalactiae	Streptococcus agalactiae	1	detected as top one classified species
21M2018273	6	Enterococus faecalis	Enterococcus faecalis	0.459726	detected as top one classified species
21M2018358	11	Coagulase-negative Staphylococcus	Staphylococcus saccharolyticus	0.946033	detected as top one classified species
21M2018355	13	Staphylococcus aureus ( MRSA )	Staphylococcus aureus	0.18567	detected but not top one classified species
21M2018106	35	Pseudomonas aeruginosa	Pseudomonas aeruginosa	0.475176	detected as top one classified species
21M2018164	18	Coagulase-negative Staphylococcus	Staphylococcus saccharolyticus	0.160103	detected but not top one classified species
21M2018699	22	Coagulase-negative Staphylococcus	Staphylococcus saccharolyticus	0.383559	detected as top one classified species
21M2018666	20	Pseudomonas aeruginosa	Pseudomonas aeruginosa	0.94965	detected as top one classified species
21M2018778	2	Pseudomonas aeruginosa	Pseudomonas aeruginosa	0.908546	detected as top one classified species
21M2018588	1	Acinetobacter calcoaceticus-baumannii complex (heavy)	Acinetobacter baumannii	1	detected as top one classified species
21M2019447	2	Staphylococcus aureus	Staphylococcus aureus	0.998303	detected as top one classified species
21M2017996	10	Mycobacterium abscessus			not detected
21M2019662	18	Enterococcus faecalis	Enterococcus faecalis	0.96057	detected as top one classified species
21M2019620	20	Bacillus cereus group	Bacillus cereus	0.08207	detected but not top one classified species
21M2019579	7	Burkholderia pseudomallei	Burkholderia mallei	0.971872	detected as closely related species (top one)
21M2019495	2	Bacillus cereus group	Bacillus cereus	0.942234	detected as top one classified species
21M2019840	11	Klebsiella pneumoniae	Klebsiella pneumoniae	0.651107	detected as top one classified species
21M2020008	10	Staphylococcus aureus	Staphylococcus aureus	0.98276	detected as top one classified species
21M2019761	7	Enterococcus faecalis	Enterococcus faecalis	0.980089	detected as top one classified species
21M2020019	12	Enterococcus faecalis	Enterococcus faecalis	0.752122	detected as top one classified species
21M2020108	7	Streptococcus mitis group	Streptococcus mitis	0.156272	detected but not top one classified species
21M2020167	13	Pseudomonas aeruginosa	Pseudomonas aeruginosa	0.217698	detected but not top one classified species
21M2020672	2	Stenotrophomonas maltophilia	Stenotrophomonas maltophilia	0.998401	detected as top one classified species
21M2020722	2	Escherichia coli	Escherichia fergusonii	0.739913	detected as closely related species (top one)
21M2021033	1	Pseudomonas aeruginosa	Pseudomonas aeruginosa	1	detected as top one classified species
21M2021008	20	Coagulase-negative Staphylococcus			not detected
21M2020506	5	Streptococcus agalactiae (group B)	Streptococcus agalactiae	0.994279	detected as top one classified species
21M2020378	5	Gordonia hongkongensis			not detected
21M2020403	8	Coagulase-negative Staphylococcus	Staphylococcus saccharolyticus	0.120123	detected but not top one classified species
21M2021728	7	Enterococcus faecalis (scanty)	Enterococcus faecalis	0.696703	detected as top one classified species
21M2022073	6	Enterococcus faecalis	Enterococcus faecalis	0.980206	detected as top one classified species
21M2022253	8	Enterococcus faecium	Enterococcus faecium	0.879125	detected as top one classified species
21M2021772	9	Pseudomonas aeruginosa	Pseudomonas aeruginosa	0.232152	detected but not top one classified species
21M2021332	7	Enterococcus faecalis	Enterococcus faecalis	0.674584	detected as top one classified species
22M2100221	1	Enterococcus faecalis	Enterococcus faecalis	1	detected as top one classified species
22M2100189	11	Coagulase-negative Staphylococcus	Staphylococcus saccharolyticus	0.269432	detected but not top one classified species
22M2100166	2	Acinetobacter ursingii	Acinetobacter septicus	0.705056	detected as closely related species (top one)
22M2000452	9	Campylobacter jejuni	Campylobacter subantarcticus	0.738901	detected as closely related species (top one)
22M2100137	2	Escherichia coli	Escherichia fergusonii	0.997272	detected as closely related species (top one)
22M2100085	1	Staphylococcus aureus ( MRSA )	Staphylococcus aureus	1	detected as top one classified species
22M2100052	1	Streptococcus sanguinis	Streptococcus sanguinis	1	detected as top one classified species
22M2100011	1	Streptococcus dysgalactiae	Streptococcus dysgalactiae	1	detected as top one classified species
22M2100035	6	Pseudomonas aeruginosa	Pseudomonas aeruginosa	0.850853	detected as top one classified species
22M2100886	3	Coagulase-negative Staphylococcus	Staphylococcus saccharolyticus	0.967742	detected as top one classified species
22M2100935	14	Bacillus cereus group	Bacillus cereus	0.047805	detected but not top one classified species
22M2100873	10	Coagulase-negative Staphylococcus	Staphylococcus haemolyticus	0.823238	detected as top one classified species
22M2100945	8	Streptococcus sanguinis	Streptococcus sanguinis	0.872404	detected as top one classified species
22M2101085	1	Streptococcus dysgalactiae	Streptococcus dysgalactiae	1	detected as top one classified species
22M2100918	2	Enterococcus faecalis	Enterococcus faecalis	0.783282	detected as top one classified species
22M2100924	N/A	Pseudomonas aeruginosa			analysis failed
22M2100890	9	Coagulase-negative Staphylococcus	Staphylococcus haemolyticus	0.446322	detected as top one classified species
22M2101674	11	Coagulase-negative Staphylococcus	Staphylococcus saccharolyticus	0.61586	detected as top one classified species
22M2101641	3	Citrobacter koseri	Citrobacter koseri	0.99203	detected as top one classified species
22M2101576	6	Enterococcus faecium	Enterococcus faecium	0.215859	detected as top one classified species
22M2101540	5	Corynebacterium striatum	Corynebacterium striatum	0.429695	detected as top one classified species
22M2101703	2	Staphylococcus aureus	Staphylococcus aureus	0.998075	detected as top one classified species
22M2101676	6	Coagulase-negative Staphylococcus	Staphylococcus saccharolyticus	0.851843	detected as top one classified species
22M2101690	8	Coagulase-negative Staphylococcus	Staphylococcus saccharolyticus	0.708601	detected as top one classified species
22M2101288	N/A	Enterococcus faecalis			analysis failed
22M2101414	4	Streptococcus intermedius	Streptococcus intermedius	0.227133	detected but not top one classified species
22M2101301	2	Pantoea septica	Pantoea stewartii	0.967949	detected as closely related species (top one)
22M2101395	5	Citrobacter freundii complex	Citrobacter murliniae	0.991344	detected as top one classified species
22M2101259	N/A	Campylobacter jejuni			analysis failed
22M2101274	3	Enterococcus faecalis	Enterococcus faecalis	0.364802	detected but not top one classified species
22M2101508	8	Staphylococcus lugdunensis	Staphylococcus lugdunensis	0.983882	detected as top one classified species
22M2101384	1	Klebsiella pneumoniae	Klebsiella pneumoniae	1	detected as top one classified species
22M2101470	6	Staphylococcus lugdunensis	Staphylococcus lugdunensis	0.914193	detected as top one classified species
22M2102932	1	Staphylococcus aureus	Staphylococcus aureus	1	detected as top one classified species
22M2103142	2	Escherichia coli	Escherichia fergusonii	0.997484	detected as closely related species (top one)
22M2009749	2	Clostridium bifermentans (heavy)	Paraclostridium bifermentans	0.189421	detected but not top one classified species
22M2103182	1	Klebsiella pneumoniae	Klebsiella pneumoniae	1	detected but not top one classified species
21M2016958	8	Burkholderia cepacia complex	Burkholderia multivorans	0.39311	detected but not top one classified species
22M2101478	5	Enterococcus faecium	Enterococcus faecium	0.460811	detected as top one classified species
