# Supplementary material for: The clinical utility of Nanopore 16S rRNA gene sequencing for direct bacterial identification in normally sterile body fluids
Source: Front Microbiol. 2024 Jan 9;14:1324494. doi: 10.3389/fmicb.2023.1324494 (PMC10803466; doi:10.3389/fmicb.2023.1324494)
Supplement: Supplementary file 4 [file Table_4.xlsx]

## Sheet: Epi2me
Supplementary 4 The concordance between culture and Epi2me 16S result in polymicrobial samples
Sample ID	No. of classified species by Epi2me	Culture result	Epi2me 16S result (relative abundance)		Concordance
20MP2013809	87	Escherichia coli	Shigella flexneri	3.32891e-06	partially found including closely related sp.
		Burkholderia cepacia complex	not found
		Streptococcus anginosus	Streptococcus anginosus	0.9466
		Coagulase-negative Staphylococcus	not found
		Veillonella sp.	not found
20MP2014925	97	Escherichia coli	Shigella sonnei	0.017024	all found including closely related sp.
		Staphylococcus aureus	Staphylococcus aureus	0.0488635
19B1413481	208	Escherichia coli	Shigella sonnei	0.000612399	all found including closely related sp.
		Klebsiella species	Klebsiella pneumoniae	0.0174
		Streptococcus anginosus	Streptococcus anginosus	0.0838
19B1413498	123	Eikenella corrodens	Eikenella corrodens	0.000100062	all found including closely related sp.
		Escherichia coli	Escherichia fergusonii	0.000408585
		Eubacterium lentum (Eggerthella lenta)	Eggerthella lenta	0.000250154
		Klebsiella species	Klebsiella pneumoniae	3.33539e-05
		Peptostreptococcus species	Peptostreptococcus stomatis	0.0544419
		Streptococcus anginosus	Streptococcus anginosus	0.04597
19B1584185	310	Bacteroides species	Bacteroides fragilis	0.000846491	all found including closely related sp.
		Comamonas species	Comamonas terrigena	0.136336
		Escherichia coli	Escherichia fergusonii	0.0013331
		Peptostreptococcus species	Peptostreptococcus stomatis	0.262509
19B1591103	64	Bacteroides species	Bacteroides caccae	2.17415e-05	all found including closely related sp.
		Escherichia coli	Shigella sonnei	3.26122e-05
		Streptococcus constellatus	Streptococcus constellatus	0.00171758
19B1608526	122	Actinomyces species	not found		partially found
		Bacteroides fragilis	Bacteroides fragilis	2.30311e-05
		Fusobacterium species	Fusobacterium necrophorum	0.0592476
		Gemella morbillorum	Gemella morbillorum	0.129389
		Pseudomonas aeruginosa	Pseudomonas aeruginosa	1.15156e-05
19B1610381	115	Bacteroides species	Bacteroides thetaiotaomicron	2.37486e-05	all found including closely related sp.
		Escherichia coli	Shigella sonnei	5.42826e-05
		Klebsiella species	Klebsiella pneumoniae	0.00612714
		Streptococcus constellatus	Streptococcus constellatus	0.0780515
19B2135719	375	Clostridium perfringens	Clostridium perfringens	0.117825	all found including closely related sp.
		Enterobacter cloacae complex	Enterobacter mori	0.000193039
		Escherichia coli	Shigella sonnei	0.00852929
		Streptococcus, viridans group	Streptococcus parasanguinis	0.0164795
19B2024141	178	Acinetobacter calcoaceticus-Acinetobacter baumannii complex	Acinetobacter baumannii	0.000117444	all correctly found
		Corynebacterium species	Corynebacterium striatum	0.222009
		Enterococcus faecalis	Enterococcus faecalis	0.0041497
		Pseudomonas aeruginosa	Pseudomonas aeruginosa	0.0134278
		Stenotrophomonas maltophilia	Stenotrophomonas maltophilia	0.30837
19B2146827	217	Bacteroides fragilis	Bacteroides fragilis	0.00124127	all found including closely related sp.
		Escherichia coli	Escherichia marmotae	4.58033e-06
		Prevotella species	Prevotella intermedia	0.000682469
		Streptococcus - Group G	Streptococcus dysgalactiae	0.0162373
		Streptococcus anginosus	Streptococcus anginosus	0.111462
21B1705131	315	Enterococcus species	Enterococcus faecalis	0.0563	all found including closely related sp.
		Escherichia coli	Shigella sonnei	0.00385239
		Bacteroides fragilis	Bacteroides fragilis	0.00247632
		Clostridium perfringens	Clostridium perfringens	4.84959e-05
		Pseudomonas aeruginosa	Pseudomonas aeruginosa	8.18368e-05
21MB105254	125	Streptococcus agalactiae	Streptococcus agalactiae	0.3787	all correctly found
		Klebsiella species	Klebsiella pneumoniae	0.5413
D304621	190	Escherichia coli	Shigella flexneri	0.0131	all found including closely related sp.
		Enterococcus faecium	Enterococcus faecium	5.19007e-05
D151204	147	Escherichia coli	Shigella sonnei	0.0091033	all found including closely related sp.
		Bacteroides fragilis	Bacteroides fragilis	5.96938e-05
21M2014857	102	Escherichia coli	Shigella sonnei	6.10601e-06	all found including closely related sp.
		Pseudomonas aeruginosa	Pseudomonas aeruginosa	2.44241e-05
		Clostridium ramosum (Erysipelatoclostridium ramosum)	Erysipelatoclostridium ramosum	0.000116014
		Streptococcus anginosus	Streptococcus anginosus	2.44241e-05
		Bacteroides fragilis	Bacteroides fragilis	6.10601e-06
		Klebsiella pneumoniae	Klebsiella pneumoniae	6.10601e-06
21M2015021	275	Klebsiella pneumoniae	Klebsiella pneumoniae	0.7979	all correctly found
		Streptococcus agalactiae	Streptococcus agalactiae	0.0283
		Streptococcus salivarius	Streptococcus salivarius	0.0317
		Veillonella parvula	Veillonella parvula	0.0025
21M2011074	266	Escherichia coli	Shigella dysenteriae	0.000104485	partially found including closely related sp.
		Pseudomonas aeruginosa	not found
		Parabacteroides faecis	Parabacteroides faecis	2.61213e-05
		Eggerthella lenta	Eggerthella lenta	0.000117546
21M2011287	344	Staphylococcus aureus	Staphylococcus aureus	0.0324	all correctly found
		Streptococcus gordonii	Streptococcus gordonii	0.0103929
		Streptococcus salivarius	Streptococcus salivarius	0.0795
		Neisseria species	Neisseria perflava	0.0964
21M2015966	104	Escherichia coli	Escherichia coli	0.001	all correctly found
		Streptococcus anginosus	Streptococcus anginosus	0.3506
21M2015392	95	Proteus penneri	Proteus penneri	3.87125e-06	all correctly found
		Citrobacter freundii complex	Citrobacter freundii	0.000414224
		Fusobacterium varium	Fusobacterium varium	0.6154
		Enterococcus avium	Enterococcus avium	1.93562e-06
		Morganella morganii	Morganella morganii	0.000172271
		Bacteroides thetaiotaomicron	Bacteroides thetaiotaomicron	0.0062
21M2016075	110	Escherichia coli	Shigella sonnei	0.0012	all found including closely related sp.
		Pseudomonas aeruginosa	Pseudomonas aeruginosa	0.000358613
		Streptococcus constellatus	Streptococcus constellatus	0.0052
		Bacteroides thetaiotamicron	Bacteroides thetaiotamicron	0.0021
21M2017025	250	Escherichia coli	Escherichia fergusonii	0.048158	all found including closely related sp.
		Klebsiella pneumoniae	Klebsiella pneumoniae	0.0309193
		Pseudomonas aeruginosa	Pseudomonas aeruginosa	0.0146621
		Bacteroides fragilis	Bacteroides fragilis	0.0561639
		Streptococcus constellatus	Streptococcus constellatus	0.000460109
21M2017242	123	Escherichia coli	Shigella sonnei	0.1735	all found including closely related sp.
		Klebsiella pneumoniae	Klebsiella pneumoniae	0.0127
		Streptococcus constellatus	Streptococcus constellatus	0.1238
21M2018126	60	Streptococcus vestibularis	Streptococcus vestibularis	0.00025355	all correctly found
		Streptococcus gordonii	Streptococcus gordonii	0.00786004
21M2018340	132	Bacteroides fragilis (moderate)	Bacteroides fragilis	0.0245216	all found including closely related sp.
		Escherichia coli	Escherichia fergusonii	0.0133721
		Klebsiella pneumoniae (scanty)	Klebsiella pneumoniae	0.00186126
21M2018081	184	Klebsiella pneumoniae (scanty)	Klebsiella pneumoniae	0.0062	all found including closely related sp.
		Escherichia coli (scanty)	Shigella dysenteriae	0.2757
21M2018291	39	Enterococus faecalis	Enterococus faecalis	0.134	all correctly found
		Coagulase-negative Staphylococcus	Staphylococcus epidermidis	0.0432
21M2018094	222	Klebsiella pneumoniae (moderate)	Klebsiella pneumoniae	0.859	all found including closely related sp.
		Escherichia coli (scanty)	Shigella sonnei	0.000643283
		Streptococcus anginosus (moderate)	Streptococcus anginosus	0.0116
		Klebsiella aerogenes	Klebsiella aerogenes	0.00202013
21M2018967	140	Pseudomonas aeruginosa (moderate)	Pseudomonas aeruginosa	0.1014	all correctly found
		Pseudomonas otitidis (moderate)	Pseudomonas otitidis	0.0522
21M2018826	210	Escherichia coli (heavy)	Shigella sonnei	0.0092	partially found including closely related sp.
		Enterococcus faecalis (heavy)	Enterococcus faecalis	0.00083182
		Streptococcus constellatus (moderate)	Streptococcus constellatus	0.000182595
		Streptococcus intermedius (moderate)	Streptococcus intermedius	0.0039
		Enterococcus faecium	not found
21M2018565	199	Escherichia coli (moderate)	Shigella sonnei	0.000544586	all found including closely related sp.
		Comamonas kerstersii (moderate)	Comamonas kerstersii	0.00040455
		Clostridium ramosum (Erysipelatoclostridium ramosum)	Erysipelatoclostridium ramosum	1.55596e-05
		Klebsiella pneumoniae	Klebsiella pneumoniae	0.000248954
		Parabacteroides species (scanty)	Parabacteroides gordonii	0.0231838
		Bacteroides thetaiotaomicron	Bacteroides thetaiotaomicron	0.027805
21M2018371	172	Escherichia coli (moderate)	Shigella sonnei	0.000768037	all found including closely related sp.
		Bacteroides fragilis (moderate)	Bacteroides fragilis	1.53607e-05
		Fusobacterium mortiferum	Fusobacterium mortiferum	0.00221195
21M2019039	175	Escherichia coli (heavy)	Shigella sonnei	0.00469178	all found including closely related sp.
		Ruminococcus gnavus	Ruminococcus gnavus	0.0115033
		Bacteroides thetaiotaomicron	Bacteroides thetaiotaomicron	0.0178627
		Klebsiella pneumoniae	Klebsiella pneumoniae	8.47913e-05
21M2019157	124	Escherichia coli (scanty)	Escherichia fergusonii	0.138894	all found including closely related sp.
		Bacteroides fragilis (heavy)	Bacteroides fragilis	0.000198847
21M2019211	135	Comamonas kerstersii (scanty)	Comamonas kerstersii	7.55173e-05	all correctly found
		Klebsiella pneumoniae (scanty)	Klebsiella pneumoniae	0.000226552
		Enterococcus raffinosus (moderate)	Enterococcus raffinosus	0.03504
21M2019405	150	Morganella morganii	Morganella morganii	0.2847	all correctly found
		Enterobacter cloacae complex	Enterobacter hormaechei	8.85618e-05
21M2019210	77	Escherichia coli (scanty)	not found		partially found
		Klebsiella pneumoniae (scanty)	Klebsiella pneumoniae	4.9317e-05
		Streptococcus anginosus (scanty)	not found
		Proteus mirabilis (moderate)	Proteus mirabilis	7.39754e-05
		Enterococcus faecalis	not found
21M2019516	43	Enterococcus faecalis (heavy)	Enterococcus faecalis	6.49815e-05	partially found
		Staphylococcus lugdunensis (scanty)	not found
21M2020881	254	Escherichia coli	Shigella sonnei	0.0383722	all found including closely related sp.
		Proteus mirabilis	Proteus mirabilis	0.0030141
		Streptococcus constellatus	Streptococcus constellatus	0.016407
21M2020959	210	Klebsiella pneumoniae	Klebsiella pneumoniae	0.4764	all correctly found
		Streptococcus vestibularis	Streptococcus vestibularis	0.4607
21M2020302	270	Escherichia coli	Escherichia fergusonii	9.06562e-05	all found including closely related sp.
		Streptococcus constellatus	Streptococcus constellatus	0.00526283
21M2021206	149	Streptococcus salivarius	Streptococcus salivarius	0.0438	all correctly found
		Streptococcus parasanguinis	Streptococcus parasanguinis	0.0827
21M2021721	193	Escherichia coli (moderate)	Escherichia fergusonii	0.000151608	all found including closely related sp.
		Pseudomonas aeruginosa (moderate)	Pseudomonas aeruginosa	0.00102715
		Bacteroides fragilis (moderate)	Bacteroides fragilis	3.7902e-06
		Streptococcus anginosus (scanty)	Streptococcus anginosus	0.000394181
		Parvimonas micra (moderate)	Parvimonas micra	0.248717
		Gemella morbillorum (moderate)	Gemella morbillorum	0.133908
22M2100172	256	Escherichia coli	Escherichia fergusonii	3.74266e-05	all found including closely related sp.
		Streptococcus anginosus	Streptococcus anginosus	0.00941278
		Steptococcus constellatus	Steptococcus constellatus	0.0194571
		Bacteroides fragilis	Bacteroides fragilis	4.67832e-06
		Aggregatibacter segnis	Aggregatibacter segnis	0.0260161
22M2100180	128	Escherichia coli	Escherichia fergusonii	0.000100112	all found including closely related sp.
		Streptococcus constellatus	Streptococcus constellatus	0.00274853
		Enterococcus avium	Enterococcus avium	0.00207505
		Bacteroides thetaiotaomicron	Bacteroides thetaiotaomicron	0.00183842
		Bacteroides ovatus	Bacteroides ovatus	4.55054e-05
22M2000213	248	Staphylococcus aureus ( MRSA )	Staphylococcus aureus	0.8667	all correctly found
		Corynebacterium amycolatum	Corynebacterium amycolatum	0.0172
22M2100020	110	Pseudomonas aeruginosa	Pseudomonas aeruginosa	0.8191	partially found
		Corynebacterium striatum	not found
22M2100022	166	Fusobacterium varium	Fusobacterium varium	0.2096	all correctly found
		Bacteroides fragilis	Bacteroides fragilis	4.43847e-05
		Eggerthella lenta	Eggerthella lenta	0.00102085
22M2100023	282	Klebsiella pneumoniae	Klebsiella pneumoniae	0.00670659	partially found including closely related sp.
		Escherichia coli	Shigella sonnei	0.00928005
		Pseudomonas aeruginosa	Pseudomonas aeruginosa	0.0236602
		Enterobacter cloacae complex	Enterobacter hormaechei	6.23869e-05
		Bacteroides (Phocaeicola) vulgatus	Bacteroides vulgatus	0.0122278
		Parabacteroides distasonis	Parabacteroides distasonis	0.0135224
		Bifidobacterium longum	not found
22M2100951	161	Escherichia coli	Shigella boydii	0.5376	all found including closely related sp.
		Enterococcus faecalis	Enterococcus faecalis	0.00283769
22M2101036	121	Escherichia coli (heavy)	Shigella sonnei	9.4883e-06	partially found including closely related sp.
		Pseudomonas aeruginosa (moderate)	Pseudomonas aeruginosa	2.84649e-05
		Streptococcus constellatus (moderate)	Streptococcus constellatus	0.00399457
		Fusobacterium mortiferum (heavy)	Fusobacterium mortiferum	0.0242521
		Bacteroides ovatus (scanty)	Bacteroides ovatus	9.4883e-06
		Bacteroides nordii (scanty)	Bacteroides nordii	0.000702134
		Parvimonas micra (heavy)	Parvimonas micra	0.691972
		Enterococcus faecalis	not found
22M2101062	206	Klebsiella variicola (moderate)	Klebsiella variicola	0.00039326	all correctly found
		Klebsiella aerogenes	Klebsiella aerogenes	0.00226276
22M2100895	73	Bacteroides fragilis (heavy)	Bacteroides fragilis	3.92237e-05	partially found
		Enterococcus faecium	not found
		Eggerthella lenta (scanty)	Eggerthella lenta	0.00180429
22M2101647	207	Fusobacterium mortiferum (scanty)	Fusobacterium mortiferum	0.0272842	partially found
		Bacteroides fragilis (scanty)	Bacteroides fragilis	0.000275852
		Steptococcus constellatus (scanty)	Steptococcus constellatus	0.00157988
		Bilophila wadsworthia (scanty)	not found
		Sutterella wadsworthensis (scanty)	Sutterella wadsworthensis (scanty)	0.000188081
22M2101573	213	Escherichia coli (heavy)	Shigella sonnei	0.00175353	partially found including closely related sp.
		Clostridium innocuum (scanty)	not found
		Bacteroides (Phocaeicola) vulgatus (heavy)	Bacteroides vulgatus	0.000144977
		Bacteroides thetaiotaomicron (moderate)	Bacteroides thetaiotaomicron	0.00310664
		Parvimonas micra (moderate)	Parvimonas micra	0.293281
22M2101506	229	Escherichia coli (scanty)	Shigella dysenteriae	0.0100557	all found including closely related sp.
		Bacteroides thetaiotaomicron (heavy)	Bacteroides thetaiotaomicron	0.0048673
		Proteus mirabilis	Proteus mirabilis	0.0204627
		Bacteroides (Phocaeicola) vulgatus (heavy)	Bacteroides vulgatus	0.0743694
22M2101520	78	Streptococcus mitis group	Streptococcus oralis	0.0424657	partially found including closely related sp.
		Streptococcus salivarius	Streptococcus salivarius	0.145247
		Eubacterium tenue	not found
22M2101430	52	Streptococcus intermedius (scanty)	Streptococcus intermedius	0.0122	all correctly found
		Streptococcus anginosus	Streptococcus anginosus	9.37756e-05
		Prevotella denticola (scanty)	Prevotella denticola	0.3797
22M2101437	171	Escherichia coli (moderate)	Shigella dysenteriae	0.013	all found including closely related sp.
		Klebsiella pneumoniae (moderate)	Klebsiella pneumoniae	0.3908
22M2101404	14	Enterococcus faecalis	not found		partially found
		Neisseria macacae	Neisseria macacae	0.8024
22M2101351	82	Klebsiella pneumoniae (heavy)	Klebsiella pneumoniae	0.8639	all correctly found
		Streptococcus constellatus (scanty)	Streptococcus constellatus	3.15716e-05
22M2101341	33	Enterococcus faecalis	Enterococcus faecalis	0.6343	all found including closely related sp.
		Escherichia coli	Escherichia marmotae	0.00217707
22M2103050	16	Campylobacter rectus (moderate)	not found		partially found
		Porphymonas gingivalis (moderate)	Porphyromonas gingivalis	0.000857486
		Actinomyces israelii (moderate)	Actinomyces israelii	0.00107798
22M2103124	55	Klebsiella pneumoniae	Klebsiella pneumoniae	0.8294	all correctly found
		Streptococcus agalactiae (Lancefield group B)	Streptococcus agalactiae	0.0021
		Clostridium perfringens	Clostridium perfringens	0.000485123

## Sheet: Emu
Supplementary 4 The concordance between culture and Emu 16S result in polymicrobial samples
Sample ID	No. of classified species by Emu	Culture result	Emu 16S result (relative abundance)		Concordance
20MP2013809	12	Escherichia coli	Escherichia coli	4.06e-05	partially found
		Burkholderia cepacia complex	not found
		Streptococcus anginosus	Streptococcus anginosus	0.959419
		Coagulase-negative Staphylococcus	not found
		Veillonella sp.	not found
20MP2014925	10	Escherichia coli	Escherichia coli	0.865624	all correctly found
		Staphylococcus aureus	Staphylococcus aureus	0.051974
19B1413481	62	Escherichia coli	Escherichia coli	0.007766	all correctly found
		Klebsiella species	Klebsiella pneumoniae	0.017574
		Streptococcus anginosus	Streptococcus anginosus	0.028162
19B1413498	42	Eikenella corrodens	Eikenella corrodens	0.000131	partially found
		Escherichia coli	Escherichia coli	0.021085
		Eubacterium lentum (Eggerthella lenta)	Eubacterium lentum (Eggerthella lenta)	0.00032
		Klebsiella species	not found
		Peptostreptococcus species	Peptostreptococcus stomatis	0.05766
		Streptococcus anginosus	Streptococcus anginosus	0.125572
19B1584185	132	Bacteroides species	Bacteroides fragilis	0.002003	all correctly found
		Comamonas species	Comamonas kerstersii	0.14811
		Escherichia coli	Escherichia coli	0.076807
		Peptostreptococcus species	Peptostreptococcus stomatis	0.223689
19B1591103	24	Bacteroides species	not found		partially found
		Escherichia coli	Escherichia coli	0.00142
		Streptococcus constellatus	Streptococcus constellatus	0.000193
19B1608526	76	Actinomyces species	not found		partially found
		Bacteroides fragilis	Bacteroides fragilis	0.000418
		Fusobacterium species	Fusobacterium necrophorum	0.054389
		Gemella morbillorum	Gemella morbillorum	0.123624
		Pseudomonas aeruginosa	not found
19B1610381	43	Bacteroides species	Bacteroides thetaiotaomicron	2.73e-05	all correctly found
		Escherichia coli	Escherichia coli	0.000718
		Klebsiella species	Klebsiella pneumoniae	0.009092
		Streptococcus constellatus	Streptococcus constellatus	0.00125
19B2135719	143	Clostridium perfringens	Clostridium perfringens	0.114519	all correctly found
		Enterobacter cloacae complex	Enterobacter cloacae	0.000905
		Escherichia coli	Escherichia coli	0.08649
		Streptococcus, viridans group	Streptococcus sanguinis	0.00474
19B2024141	36	Acinetobacter calcoaceticus-Acinetobacter baumannii complex	not found		partially found
		Corynebacterium species	Corynebacterium striatum	0.229072
		Enterococcus faecalis	Enterococcus faecalis	0.004502
		Pseudomonas aeruginosa	Pseudomonas aeruginosa	0.013469
		Stenotrophomonas maltophilia	Stenotrophomonas maltophilia	0.307733
19B2146827	91	Bacteroides fragilis	Bacteroides fragilis	0.009305	all correctly found
		Escherichia coli	Escherichia coli	0.000164
		Prevotella species	Prevotella intermedia	0.000663
		Streptococcus - Group G	Streptococcus dysgalactiae	0.016572
		Streptococcus anginosus	Streptococcus anginosus	0.00378
21B1705131	87	Enterococcus species	Enterococcus faecalis	0.060374	all correctly found
		Escherichia coli	Escherichia coli	0.050124
		Bacteroides fragilis	Bacteroides fragilis	0.022721
		Clostridium perfringens	Clostridium perfringens	5.23e-05
		Pseudomonas aeruginosa	Pseudomonas aeruginosa	9.16e-05
21MB105254	5	Streptococcus agalactiae	Streptococcus agalactiae	0.082552	all correctly found
		Klebsiella species	Klebsiella pneumoniae	0.614265
D304621	25	Escherichia coli	Escherichia coli	0.908578	all correctly found
		Enterococcus faecium	Enterococcus faecium	0.000122
D151204	121	Escherichia coli	Escherichia coli	0.026097	all correctly found
		Bacteroides fragilis	Bacteroides fragilis	0.031745
21M2014857	58	Escherichia coli	Escherichia coli	0.004001	partially found
		Pseudomonas aeruginosa	not found
		Clostridium ramosum (Erysipelatoclostridium ramosum)	Erysipelatoclostridium ramosum	0.000141
		Streptococcus anginosus	not found
		Bacteroides fragilis	Bacteroides fragilis	0.037706
		Klebsiella pneumoniae	not found
21M2015021	41	Klebsiella pneumoniae	Klebsiella pneumoniae	0.892754	all correctly found
		Streptococcus agalactiae	Streptococcus agalactiae	0.028938
		Streptococcus salivarius	Streptococcus salivarius	0.032138
		Veillonella parvula	Veillonella parvula	0.002579
21M2011074	247	Escherichia coli	Escherichia coli	0.001283	partially found
		Pseudomonas aeruginosa	not found
		Parabacteroides faecis	not found
		Eggerthella lenta	Eggerthella lenta	0.000103
21M2011287	111	Staphylococcus aureus	Staphylococcus aureus	0.033629	all correctly found
		Streptococcus gordonii	Streptococcus gordonii	0.010114
		Streptococcus salivarius	Streptococcus salivarius	0.07866
		Neisseria species	Neisseria subflava	0.098905
21M2015966	7	Escherichia coli	Escherichia coli	0.488105	all correctly found
		Streptococcus anginosus	Streptococcus anginosus	0.356602
21M2015392	37	Proteus penneri	Proteus penneri	1.4e-05	partially found
		Citrobacter freundii complex	Citrobacter braakii	0.000587
		Fusobacterium varium	Fusobacterium varium	0.560617
		Enterococcus avium	not found
		Morganella morganii	Morganella morganii	0.000235
		Bacteroides thetaiotaomicron	Bacteroides thetaiotaomicron	0.006526
21M2016075	75	Escherichia coli	Escherichia coli	0.039889	all correctly found
		Pseudomonas aeruginosa	Pseudomonas aeruginosa	0.000522
		Streptococcus constellatus	Streptococcus constellatus	0.002436
		Bacteroides thetaiotamicron	Bacteroides thetaiotamicron	0.002297
21M2017025	166	Escherichia coli	Escherichia coli	0.121509	partially found
		Klebsiella pneumoniae	Klebsiella pneumoniae	0.012478
		Pseudomonas aeruginosa	Pseudomonas aeruginosa	0.008089
		Bacteroides fragilis	Bacteroides fragilis	0.030172
		Streptococcus constellatus	not found
21M2017242	9	Escherichia coli	Escherichia coli	0.849371	all correctly found
		Klebsiella pneumoniae	Klebsiella pneumoniae	0.0109771
		Streptococcus constellatus	Streptococcus constellatus	0.0224342
21M2018126	19	Streptococcus vestibularis	not found		partially found
		Streptococcus gordonii	Streptococcus gordonii	0.007841
21M2018340	57	Bacteroides fragilis (moderate)	Bacteroides fragilis	0.019663	all correctly found
		Escherichia coli	Escherichia coli	0.052828
		Klebsiella pneumoniae (scanty)	Klebsiella pneumoniae	0.001294
21M2018081	32	Klebsiella pneumoniae (scanty)	Klebsiella pneumoniae	0.004272	all correctly found
		Escherichia coli (scanty)	Escherichia coli	0.959562
21M2018291	34	Enterococus faecalis	Enterococus faecalis	0.134249	all correctly found
		Coagulase-negative Staphylococcus	Staphylococcus epidermidis	0.044398
21M2018094	94	Klebsiella pneumoniae (moderate)	Klebsiella pneumoniae	0.859528	all found including closely related sp.
		Escherichia coli (scanty)	Escherichia coli	0.009279
		Streptococcus anginosus (moderate)	Streptococcus anginosus	0.015116
		Klebsiella aerogenes	Klebsiella variicola	0.000191
21M2018967	42	Pseudomonas aeruginosa (moderate)	Pseudomonas aeruginosa	0.100357	all correctly found
		Pseudomonas otitidis (moderate)	Pseudomonas otitidis	0.05298
21M2018826	78	Escherichia coli (heavy)	Escherichia coli	0.864008	partially found
		Enterococcus faecalis (heavy)	Enterococcus faecalis	0.001509
		Streptococcus constellatus (moderate)	Streptococcus constellatus	0.000422
		Streptococcus intermedius (moderate)	Streptococcus intermedius	0.004609
		Enterococcus faecium	not found
21M2018565	117	Escherichia coli (moderate)	Escherichia coli	0.00517	partially found
		Comamonas kerstersii (moderate)	Comamonas kerstersii	0.155091
		Clostridium ramosum (Erysipelatoclostridium ramosum)	not found
		Klebsiella pneumoniae	not found
		Parabacteroides species (scanty)	Parabacteroides gordonii	0.017083
		Bacteroides thetaiotaomicron	Bacteroides thetaiotaomicron	0.020944
21M2018371	82	Escherichia coli (moderate)	Escherichia coli	0.040825	all correctly found
		Bacteroides fragilis (moderate)	Bacteroides fragilis	0.026454
		Fusobacterium mortiferum	Fusobacterium mortiferum	0.002145
21M2019039	125	Escherichia coli (heavy)	Escherichia coli	0.046581	partially found
		Ruminococcus gnavus	[Ruminococcus] gnavus	0.053677
		Bacteroides thetaiotaomicron	Bacteroides thetaiotaomicron	0.016225
		Klebsiella pneumoniae	not found
21M2019157	58	Escherichia coli (scanty)	Escherichia coli	0.223457	all correctly found
		Bacteroides fragilis (heavy)	Bacteroides fragilis	0.002461
21M2019211	95	Comamonas kerstersii (scanty)	Comamonas kerstersii	0.004794	partially found including closely related sp.
		Klebsiella pneumoniae (scanty)	not found
		Enterococcus raffinosus (moderate)	Enterococcus gilvus	0.056935
21M2019405	7	Morganella morganii	Morganella morganii	0.325187	all correctly found
		Enterobacter cloacae complex	Enterobacter hormaechei	0.000207
21M2019210	53	Escherichia coli (scanty)	Escherichia coli	0.000664	partially found
		Klebsiella pneumoniae (scanty)	not found
		Streptococcus anginosus (scanty)	Streptococcus anginosus	0.000615
		Proteus mirabilis (moderate)	not found
		Enterococcus faecalis	not found
21M2019516	29	Enterococcus faecalis (heavy)	Enterococcus faecalis	6.74e-05	partially found
		Staphylococcus lugdunensis (scanty)	not found
21M2020881	72	Escherichia coli	Escherichia coli	0.412848	all correctly found
		Proteus mirabilis	Proteus mirabilis	0.003158
		Streptococcus constellatus	Streptococcus constellatus	0.018676
21M2020959	16	Klebsiella pneumoniae	Klebsiella pneumoniae	0.501176	all correctly found
		Streptococcus vestibularis	Streptococcus vestibularis	0.120713
21M2020302	107	Escherichia coli	Escherichia coli	0.023082	all correctly found
		Streptococcus constellatus	Streptococcus constellatus	0.001559
21M2021206	49	Streptococcus salivarius	Streptococcus salivarius	0.011306	all correctly found
		Streptococcus parasanguinis	Streptococcus parasanguinis	0.01518
21M2021721	105	Escherichia coli (moderate)	Escherichia coli	0.052362	all correctly found
		Pseudomonas aeruginosa (moderate)	Pseudomonas aeruginosa	0.001106
		Bacteroides fragilis (moderate)	Bacteroides fragilis	0.008255
		Streptococcus anginosus (scanty)	Streptococcus anginosus	0.000413
		Parvimonas micra (moderate)	Parvimonas micra	0.229186
		Gemella morbillorum (moderate)	Gemella morbillorum	0.124834
22M2100172	114	Escherichia coli	Escherichia coli	0.008492	all correctly found
		Streptococcus anginosus	Streptococcus anginosus	0.008954
		Steptococcus constellatus	Steptococcus constellatus	0.0008
		Bacteroides fragilis	Bacteroides fragilis	0.021077
		Aggregatibacter segnis	Aggregatibacter segnis	0.327229
22M2100180	58	Escherichia coli	Escherichia coli	0.047068	partially found
		Streptococcus constellatus	Streptococcus constellatus	0.003772
		Enterococcus avium	Enterococcus avium	0.002452
		Bacteroides thetaiotaomicron	Bacteroides thetaiotaomicron	0.001922
		Bacteroides ovatus	not found
22M2000213	38	Staphylococcus aureus ( MRSA )	Staphylococcus aureus	0.898454	all correctly found
		Corynebacterium amycolatum	Corynebacterium amycolatum	7.08e-05
22M2100020	14	Pseudomonas aeruginosa	Pseudomonas aeruginosa	0.82849	partially found
		Corynebacterium striatum	not found
22M2100022	47	Fusobacterium varium	Fusobacterium varium	0.205219	all correctly found
		Bacteroides fragilis	Bacteroides fragilis	0.173679
		Eggerthella lenta	Eggerthella lenta	0.001053
22M2100023	192	Klebsiella pneumoniae	Klebsiella pneumoniae	0.005715	partially found
		Escherichia coli	Escherichia coli	0.06424
		Pseudomonas aeruginosa	Pseudomonas aeruginosa	0.018815
		Enterobacter cloacae complex	Enterobacter cloacae	0.000344
		Bacteroides (Phocaeicola) vulgatus	Phocaeicola vulgatus	0.009242
		Parabacteroides distasonis	Parabacteroides distasonis	0.01016
		Bifidobacterium longum	not found
22M2100951	5	Escherichia coli	Escherichia coli	0.995101	all correctly found
		Enterococcus faecalis	Enterococcus faecalis	0.004677
22M2101036	87	Escherichia coli (heavy)	Escherichia coli	0.002662	partially found
		Pseudomonas aeruginosa (moderate)	not found
		Streptococcus constellatus (moderate)	Streptococcus constellatus	0.000979
		Fusobacterium mortiferum (heavy)	Fusobacterium mortiferum	0.025069
		Bacteroides ovatus (scanty)	not found
		Bacteroides nordii (scanty)	Bacteroides nordii	0.000728
		Parvimonas micra (heavy)	Parvimonas micra	0.601411
		Enterococcus faecalis	not found
22M2101062	33	Klebsiella variicola (moderate)	Klebsiella variicola	0.845187	all found including closely related sp.
		Klebsiella aerogenes	Klebsiella pneumoniae	0.082076
22M2100895	19	Bacteroides fragilis (heavy)	Bacteroides fragilis	0.221316	partially found
		Enterococcus faecium	not found
		Eggerthella lenta (scanty)	Eggerthella lenta	0.001809
22M2101647	117	Fusobacterium mortiferum (scanty)	Fusobacterium mortiferum	0.019155	partially found
		Bacteroides fragilis (scanty)	Bacteroides fragilis	0.004599
		Steptococcus constellatus (scanty)	Steptococcus constellatus	0.000211
		Bilophila wadsworthia (scanty)	not found
		Sutterella wadsworthensis (scanty)	Sutterella wadsworthensis	0.001155
22M2101573	140	Escherichia coli (heavy)	Escherichia coli	0.052094	partially found
		Clostridium innocuum (scanty)	not found
		Bacteroides (Phocaeicola) vulgatus (heavy)	Phocaeicola vulgatus	0.000177
		Bacteroides thetaiotaomicron (moderate)	Bacteroides thetaiotaomicron	0.003006
		Parvimonas micra (moderate)	Parvimonas micra	0.260932
22M2101506	135	Escherichia coli (scanty)	Escherichia coli	0.052358	all correctly found
		Bacteroides thetaiotaomicron (heavy)	Bacteroides thetaiotaomicron	0.004591
		Proteus mirabilis	Proteus mirabilis	0.019736
		Bacteroides (Phocaeicola) vulgatus (heavy)	Phocaeicola vulgatus	0.069119
22M2101520	18	Streptococcus mitis group	Streptococcus mitis	0.274382	partially found
		Streptococcus salivarius	Streptococcus salivarius	0.113138
		Eubacterium tenue	not found
22M2101430	22	Streptococcus intermedius (scanty)	Streptococcus intermedius	0.013882	partially found
		Streptococcus anginosus	not found
		Prevotella denticola (scanty)	Prevotella denticola	0.361338
22M2101437	11	Escherichia coli (moderate)	Escherichia coli	0.514464	all correctly found
		Klebsiella pneumoniae (moderate)	Klebsiella pneumoniae	0.219451
22M2101404	12	Enterococcus faecalis	not found		partially found
		Neisseria macacae	Neisseria macacae	0.022037
22M2101351	1	Klebsiella pneumoniae (heavy)	Klebsiella pneumoniae	1	partially found
		Streptococcus constellatus (scanty)	not found
22M2101341	7	Enterococcus faecalis	Enterococcus faecalis	0.668116	all correctly found
		Escherichia coli	Escherichia coli	0.060145
22M2103050	23	Campylobacter rectus (moderate)	Campylobacter rectus	0.181534	all correctly found
		Porphymonas gingivalis (moderate)	Porphymonas gingivalis	0.000762
		Actinomyces israelii (moderate)	Actinomyces israelii	0.001201
22M2103124	8	Klebsiella pneumoniae	Klebsiella pneumoniae	0.968254	partially found
		Streptococcus agalactiae (Lancefield group B)	Streptococcus agalactiae	0.002063
		Clostridium perfringens	not found

## Sheet: NanoCLUST
Supplementary 4 The concordance between culture and NanoCLUST 16S result in polymicrobial samples
Sample ID	No. of classified species by NanoCLUST	Culture result	NanoCLUST 16S result (relative abundance)		Concordance
20MP2013809	3	Escherichia coli	not found		partially found
		Burkholderia cepacia complex	not found
		Streptococcus anginosus	Streptococcus anginosus	0.964324
		Coagulase-negative Staphylococcus	not found
		Veillonella sp.	not found
20MP2014925	4	Escherichia coli	Shigella flexneri	0.394588	all found including closely related sp.
		Staphylococcus aureus	Staphylococcus aureus	0.053192
19B1413481	32	Escherichia coli	Shigella flexneri	0.005769	all found including closely related sp.
		Klebsiella species	Klebsiella pneumoniae	0.020151
		Streptococcus anginosus	Streptococcus anginosus	0.093341
19B1413498	24	Eikenella corrodens	not found		partially found including closely related sp.
		Escherichia coli	Shigella flexneri	0.018832
		Eubacterium lentum (Eggerthella lenta)	not found
		Klebsiella species	not found
		Peptostreptococcus species	Peptostreptococcus stomatis	0.039162
		Streptococcus anginosus	Streptococcus anginosus	0.152322
19B1584185	53	Bacteroides species	Bacteroides fragilis	0.002912	all found including closely related sp.
		Comamonas species	Comamonas terrigena	0.148916
		Escherichia coli	Escherichia fergusonii	0.0525966
		Peptostreptococcus species	Peptostreptococcus stomatis	0.229958
19B1591103	14	Bacteroides species	not found		partially found including closely related sp.
		Escherichia coli	Escherichia fergusonii	0.00116407
		Streptococcus constellatus	Streptococcus constellatus	0.000798217
19B1608526	38	Actinomyces species	not found		partially found
		Bacteroides fragilis	not found
		Fusobacterium species	Fusobacterium necrophorum	0.0473498
		Gemella morbillorum	Gemella morbillorum	0.12145
		Pseudomonas aeruginosa	not found
19B1610381	16	Bacteroides species	not found		partially found
		Escherichia coli	not found
		Klebsiella species	Klebsiella pneumoniae	0.00888266
		Streptococcus constellatus	Streptococcus constellatus	0.00548906
19B2135719	49	Clostridium perfringens	Clostridium perfringens	0.117376	all found including closely related sp.
		Enterobacter cloacae complex	Enterobacter mori	0.00169093
		Escherichia coli	Escherichia marmotae	0.0431453
		Streptococcus, viridans group	Streptococcus parasanguinis	0.0181
19B2024141	19	Acinetobacter calcoaceticus-Acinetobacter baumannii complex	not found		partially found
		Corynebacterium species	Corynebacterium striatum	0.226445
		Enterococcus faecalis	Enterococcus faecalis	0.00487019
		Pseudomonas aeruginosa	Pseudomonas aeruginosa	0.0138436
		Stenotrophomonas maltophilia	Stenotrophomonas maltophilia	0.307551
19B2146827	35	Bacteroides fragilis	Bacteroides fragilis	0.00976414	partially found
		Escherichia coli	not found
		Prevotella species	Prevotella intermedia	0.000690081
		Streptococcus - Group G	Streptococcus dysgalactiae	0.0168091
		Streptococcus anginosus	Streptococcus anginosus	0.118231
21B1705131	33	Enterococcus species	Enterococcus faecalis	0.0625099	partially found including closely related sp.
		Escherichia coli	Escherichia fergusonii	0.019821
		Bacteroides fragilis	Bacteroides fragilis	0.0224146
		Clostridium perfringens	not found
		Pseudomonas aeruginosa	not found
21MB105254	3	Streptococcus agalactiae	Streptococcus agalactiae	0.395598	all correctly found
		Klebsiella species	Klebsiella pneumoniae	0.545596
D304621	14	Escherichia coli	Escherichia fergusonii	0.902947	partially found including closely related sp.
		Enterococcus faecium	not found
D151204	57	Escherichia coli	Escherichia fergusonii	0.0214193	all found including closely related sp.
		Bacteroides fragilis	Bacteroides fragilis	0.0283853
21M2014857	27	Escherichia coli	Escherichia fergusonii	0.00374992	partially found including closely related sp.
		Pseudomonas aeruginosa	not found
		Clostridium ramosum (Erysipelatoclostridium ramosum)	not found
		Streptococcus anginosus	not found
		Bacteroides fragilis	Bacteroides fragilis	0.0380054
		Klebsiella pneumoniae	not found
21M2015021	20	Klebsiella pneumoniae	Klebsiella pneumoniae	0.891794	all correctly found
		Streptococcus agalactiae	Streptococcus agalactiae	0.0296917
		Streptococcus salivarius	Streptococcus salivarius	0.0332564
		Veillonella parvula	Veillonella parvula	0.00218577
21M2011074	91	Escherichia coli	Escherichia marmotae	0.00205679	partially found including closely related sp.
		Pseudomonas aeruginosa	not found
		Parabacteroides faecis	not found
		Eggerthella lenta	not found
21M2011287	44	Staphylococcus aureus	Staphylococcus aureus	0.0355744	all correctly found
		Streptococcus gordonii	Streptococcus gordonii	0.0110917
		Streptococcus salivarius	Streptococcus salivarius	0.0763753
		Neisseria species	Neisseria perflava	0.104562
21M2015966	7	Escherichia coli	Escherichia fergusonii	0.479731	all found including closely related sp.
		Streptococcus anginosus	Streptococcus anginosus	0.364666
21M2015392	14	Proteus penneri	Proteus mirabilis	0.000935925	partially found
		Citrobacter freundii complex	Citrobacter murliniae	0.000586239
		Fusobacterium varium	Fusobacterium varium	0.589972
		Enterococcus avium	not found
		Morganella morganii	not found
		Bacteroides thetaiotaomicron	Bacteroides thetaiotaomicron	0.00695259
21M2016075	39	Escherichia coli	Escherichia fergusonii	0.0355263	all found including closely related sp.
		Pseudomonas aeruginosa	Pseudomonas aeruginosa	0.000903212
		Streptococcus constellatus	Streptococcus constellatus	0.00647957
		Bacteroides thetaiotamicron	Bacteroides thetaiotaomicron	0.00333796
21M2017025	99	Escherichia coli	Escherichia fergusonii	0.0865585	partially found including closely related sp.
		Klebsiella pneumoniae	Klebsiella pneumoniae	0.0149321
		Pseudomonas aeruginosa	Pseudomonas aeruginosa	0.00853263
		Bacteroides fragilis	Bacteroides fragilis	0.0315204
		Streptococcus constellatus	not found
21M2017242	5	Escherichia coli	Escherichia fergusonii	0.665289	all found including closely related sp.
		Klebsiella pneumoniae	Klebsiella pneumoniae	0.0150296
		Streptococcus constellatus	Streptococcus constellatus	0.137714
21M2018126	10	Streptococcus vestibularis	not found		partially found
		Streptococcus gordonii	Streptococcus gordonii	0.0129553
21M2018340	37	Bacteroides fragilis (moderate)	Bacteroides fragilis	0.0203082	all found including closely related sp.
		Escherichia coli	Escherichia fergusonii	0.0497694
		Klebsiella pneumoniae (scanty)	Klebsiella pneumoniae	0.00151358
21M2018081	11	Klebsiella pneumoniae (scanty)	Klebsiella pneumoniae	0.0071059	all found including closely related sp.
		Escherichia coli (scanty)	Escherichia fergusonii	0.583751
21M2018291	7	Enterococus faecalis	Enterococcus faecalis	0.160088	all correctly found
		Coagulase-negative Staphylococcus	Staphylococcus saccharolyticus	0.0625
21M2018094	45	Klebsiella pneumoniae (moderate)	Klebsiella pneumoniae	0.868398	all found including closely related sp.
		Escherichia coli (scanty)	Escherichia fergusonii	0.00385157
		Streptococcus anginosus (moderate)	Streptococcus anginosus	0.0138454
		Klebsiella aerogenes	Klebsiella pneumoniae	0.868398
21M2018967	21	Pseudomonas aeruginosa (moderate)	Pseudomonas aeruginosa	0.101571	all correctly found
		Pseudomonas otitidis (moderate)	Pseudomonas otitidis	0.0534905
21M2018826	28	Escherichia coli (heavy)	Escherichia fergusonii	0.868943	partially found including closely related sp.
		Enterococcus faecalis (heavy)	Enterococcus faecalis	0.00151807
		Streptococcus constellatus (moderate)	Streptococcus constellatus	0.00141338
		Streptococcus internedius (moderate)	Streptococcus intermedius	0.00347586
		Enterococcus faecium	not found
21M2018565	70	Escherichia coli (moderate)	Escherichia fergusonii	0.00478437	partially found including closely related sp.
		Comamonas kerstersii (moderate)	not found	0.181525
		Clostridium ramosum (Erysipelatoclostridium ramosum)	not found
		Klebsiella pneumoniae	not found
		Parabacteroides species (scanty)	Parabacteroides gordonii	0.0196467
		Bacteroides thetaiotaomicron	Bacteroides thetaiotaomicron	0.024927
21M2018371	49	Escherichia coli (moderate)	Escherichia fergusonii	0.0289441	all found including closely related sp.
		Bacteroides fragilis (moderate)	Bacteroides fragilis	0.0265955
		Fusobacterium mortiferum	Fusobacterium mortiferum	0.00213866
21M2019039	67	Escherichia coli (heavy)	Escherichia fergusonii	0.0455716	partially found including closely related sp.
		Ruminococcus gnavus	[Ruminococcus] gnavus	0.0463077
		Bacteroides thetaiotaomicron	Bacteroides thetaiotaomicron	0.0125782
		Klebsiella pneumoniae	not found
21M2019157	37	Escherichia coli (scanty)	Escherichia fergusonii	0.224996	all found including closely related sp.
		Bacteroides fragilis (heavy)	Bacteroides fragilis	0.00248721
21M2019211	43	Comamonas kerstersii (scanty)	not found		partially found including closely related sp.
		Klebsiella pneumoniae (scanty)	Klebsiella pneumoniae	0.00353787
		Enterococcus raffinosus (moderate)	Enterococcus avium	0.0669296
21M2019405	3	Morganella morganii	Morganella morganii	0.322697	partially found
		Enterobacter cloacae complex	not found
21M2019210	32	Escherichia coli (scanty)	not found		not found
		Klebsiella pneumoniae (scanty)	not found
		Streptococcus anginosus (scanty)	not found
		Proteus mirabilis (moderate)	not found
		Enterococcus faecalis	not found
21M2019516	20	Enterococcus faecalis (heavy)	not found		not found
		Staphylococcus lugdunensis (scanty)	not found
21M2020881	29	Escherichia coli	Escherichia fergusonii	0.388256	all found including closely related sp.
		Proteus mirabilis	Proteus mirabilis	0.0020017
		Streptococcus constellatus	Streptococcus constellatus	0.0219868
21M2020959	6	Klebsiella pneumoniae	Klebsiella pneumoniae	0.488022	all correctly found
		Streptococcus vestibularis	Streptococcus vestibularis	0.508322
21M2020302	54	Escherichia coli	Escherichia fergusonii	0.0224269	all found including closely related sp.
		Streptococcus constellatus	Streptococcus constellatus	0.00448105
21M2021206	18	Streptococcus salivarius	Streptococcus salivarius	0.0480142	all correctly found
		Streptococcus parasanguinis	Streptococcus parasanguinis	0.0869976
21M2021721	49	Escherichia coli (moderate)	Escherichia fergusonii	0.051457	partially found including closely related sp.
		Pseudomonas aeruginosa (moderate)	Pseudomonas aeruginosa	0.00122069
		Bacteroides fragilis (moderate)	Bacteroides fragilis	0.0083675
		Streptococcus anginosus (scanty)	not found
		Parvimonas micra (moderate)	Parvimonas micra	0.227915
		Gemella morbillorum (moderate)	Gemella morbillorum	0.130875
22M2100172	45	Escherichia coli	Escherichia fergusonii	0.00974917	all found including closely related sp.
		Streptococcus anginosus	Streptococcus anginosus	0.00859917
		Steptococcus constellatus	Streptococcus constellatus	0.0204722
		Bacteroides fragilis	Bacteroides fragilis	0.0204826
		Aggregatibacter segnis	Aggregatibacter segnis	0.317216
22M2100180	35	Escherichia coli	Escherichia fergusonii	0.0455365	partially found including closely related sp.
		Streptococcus constellatus	Streptococcus constellatus	0.00357692
		Enterococcus avium	Enterococcus avium	0.00247002
		Bacteroides thetaiotaomicron	Bacteroides thetaiotaomicron	0.00230604
		Bacteroides ovatus	not found
22M2000213	16	Staphylococcus aureus ( MRSA )	Staphylococcus aureus	0.896338	all correctly found
		Corynebacterium amycolatum	Corynebacterium amycolatum	0.0184967
22M2100020	11	Pseudomonas aeruginosa	Pseudomonas aeruginosa	0.840488	partially found
		Corynebacterium striatum	not found
22M2100022	28	Fusobacterium varium	Fusobacterium varium	0.19404	all correctly found
		Bacteroides fragilis	Bacteroides fragilis	0.174024
		Eggerthella lenta	Eggerthella lenta	0.00106213
22M2100023	99	Klebsiella pneumoniae	Klebsiella pneumoniae	0.00611486	partially found including closely related sp.
		Escherichia coli	Escherichia fergusonii	0.0624573
		Pseudomonas aeruginosa	Pseudomonas aeruginosa	0.0196996
		Enterobacter cloacae complex	not found
		Bacteroides (Phocaeicola) vulgatus	Phocaeicola vulgatus	0.00943866
		Parabacteroides distasonis	Parabacteroides distasonis	0.0101683
		Bifidobacterium longum	not found
22M2100951	4	Escherichia coli	Escherichia fergusonii	0.867914	all found including closely related sp.
		Enterococcus faecalis	Enterococcus faecalis	0.00563115
22M2101036	52	Escherichia coli (heavy)	Escherichia fergusonii	0.00274832	partially found including closely related sp.
		Pseudomonas aeruginosa (moderate)	not found
		Streptococcus constellatus (moderate)	Streptococcus constellatus	0.0041804
		Fusobacterium mortiferum (heavy)	Fusobacterium mortiferum	0.0243348
		Bacteroides ovatus (scanty)	not found
		Bacteroides nordii (scanty)	Bacteroides nordii	0.000968758
		Parvimonas micra (heavy)	Parvimonas micra	0.603009
		Enterococcus faecalis	not found
22M2101062	12	Klebsiella variicola (moderate)	Klebsiella pneumoniae	0.928147	all found including closely related sp.
		Klebsiella aerogenes	Klebsiella pneumoniae	0.928147
22M2100895	11	Bacteroides fragilis (heavy)	Bacteroides fragilis	0.222513	partially found
		Enterococcus faecium	not found
		Eggerthella lenta (scanty)	Eggerthella lenta	0.00191542
22M2101647	66	Fusobacterium mortiferum (scanty)	Fusobacterium mortiferum	0.0198593	partially found
		Bacteroides fragilis (scanty)	Bacteroides fragilis	0.00465275
		Steptococcus constellatus (scanty)	not found
		Bilophila wadsworthia (scanty)	not found
		Sutterella wadsworthensis (scanty)	Sutterella wadsworthensis	0.00120703
22M2101573	60	Escherichia coli (heavy)	Escherichia fergusonii	0.0499313	partially found including closely related sp.
		Clostridium innocuum (scanty)	not found
		Bacteroides (Phocaeicola) vulgatus (heavy)	not found
		Bacteroides thetaiotaomicron (moderate)	Bacteroides thetaiotaomicron	0.00280297
		Parvimonas micra (moderate)	Parvimonas micra	0.269586
22M2101506	70	Escherichia coli (scanty)	Escherichia fergusonii	0.0329488	all found including closely related sp.
		Bacteroides thetaiotaomicron (heavy)	Bacteroides thetaiotaomicron	0.00473012
		Proteus mirabilis	Proteus mirabilis	0.0200043
		Bacteroides (Phocaeicola) vulgatus (heavy)	Phocaeicola vulgatus	0.0702934
22M2101520	9	Streptococcus mitis group	Streptococcus mitis	0.729302	partially found
		Streptococcus salivarius	Streptococcus salivarius	0.151175
		Eubacterium tenue	not found
22M2101430	13	Streptococcus intermedius (scanty)	Streptococcus intermedius	0.014297	partially found
		Streptococcus anginosus	not found
		Prevotella denticola (scanty)	Prevotella denticola	0.366769
22M2101437	6	Escherichia coli (moderate)	Escherichia marmotae	0.456624	all found including closely related sp.
		Klebsiella pneumoniae (moderate)	Klebsiella pneumoniae	0.482089
22M2101404	2	Enterococcus faecalis	not found		partially found including closely related sp.
		Neisseria macacae	Neisseria sicca	0.891003
22M2101351	1	Klebsiella pneumoniae (heavy)	Klebsiella pneumoniae	1	partially found
		Streptococcus constellatus (scanty)	not found
22M2101341	5	Enterococcus faecalis	Enterococcus faecalis	0.682728	all found including closely related sp.
		Escherichia coli	Escherichia marmotae	0.061527
22M2103050	12	Campylobacter rectus (moderate)	Campylobacter rectus	0.016409	partially found
		Porphymonas gingivalis (moderate)	not found
		Actinomyces israelii (moderate)	Actinomyces israelii	0.001711
22M2103124	2	Klebsiella pneumoniae	Klebsiella pneumoniae	0.976851	partially found
		Streptococcus agalactiae (Lancefield group B)	not found
		Clostridium perfringens	not found
