# Supplementary material for: The clinical utility of Nanopore 16S rRNA gene sequencing for direct bacterial identification in normally sterile body fluids
Source: Front Microbiol. 2024 Jan 9;14:1324494. doi: 10.3389/fmicb.2023.1324494 (PMC10803466; doi:10.3389/fmicb.2023.1324494)
Supplement: Supplementary file 5 [file Table_5.XLSX]

## Sheet: Sheet1
Supplementary 5 The closely related species with sequence similarity ≥ 98% in 16S rRNA gene
Culture species	Epi2me (%identity)	Emu (%identity)	Nanoclust (%identity)
Acinetobacter ursingii	Acinetobacter septicus (99.1%)		Acinetobacter septicus (99.1%)
Burkholderia cepacia complex	Burkholderia cepacia (99.28%, 99.52%))	Burkholderia cenocepacia (99.28%, 99.36%)	Burkholderia metallica (99.52%, 99.36%)
Burkholderia pseudomallei			Burkholderia mallei (99.8%)
Campylobacter jejuni			Campylobacter subantarcticus (99.18%)
Citrobacter freundii complex	Citrobacter murliniae (99.53%)	Citrobacter freundii (99.53%)	Citrobacter murliniae (99.53%)
Comamonas kerstersii	Comamonas terrigena (97.87%)		Comamonas terrigena (97.87%)
Enterococcus avium	Enterococcus raffinosus (99.44%)	Enterococcus gilvus (99.39%)
Enterococcus raffinosus		Enterococcus gilvus (99.79%)/ Enterococcus avium (99.44%)	Enterococcus avium (99.44%)
Escherichia coli	Shigella sonnei (99.1%)/ Escherichia fergusonii (99.09%)/ Shigella flexneri (99.24%)/ Escherichia marmotae (98.21%)/ Shigella dysenteriae (98.4%)/ Shigella boydii (98.81%)		Escherichia fergusonii (99.09%)/ Escherichia marmotae (98.21%)/ Shigella flexneri (99.24%)
Klebsiella aerogenes		Klebsiella variicola (98.16%)/ Klebsiella pneumoniae (98.24%)	Klebsiella pneumoniae (98.24%)
Klebsiella variicola			Klebsiella pneumoniae (99.72%)
Listeria monocytogenes	Listeria welshimeri (98.1%)		Listeria welshimeri (98.1%)
Neisseria macacae			Neisseria sicca (99.87%)
Pantoea septica	Pantoea stewartii (98.06%)		Pantoea stewartii (98.06%)
Paraclostridium bifermentans	Paraclostridium benzoelyticum (99.39%)
Proteus penneri		Proteus vulgaris (99.49%)	Proteus mirabilis (98.99%)
Staphylococcus saprophyticus	Staphylococcus edaphicus (99.94%)		Staphylococcus edaphicus (99.94%)
