# Supplementary material for: The clinical utility of Nanopore 16S rRNA gene sequencing for direct bacterial identification in normally sterile body fluids
Source: Front Microbiol. 2024 Jan 9;14:1324494. doi: 10.3389/fmicb.2023.1324494 (PMC10803466; doi:10.3389/fmicb.2023.1324494)
Supplement: Supplementary file 6 [file Table_6.XLSX]

## Sheet: Sheet1
Supplementry 6 The Nanopore 16S result of 20 culture-negative samples
				Epi2me		Emu		NanoCLUST
Sample ID	Specimen type	Total no. of reads	Clinically important species detected by Nanopore 16S	Clinical species found	Relative abundance	Clinical species found	Relative abundance	Clinical species found	Relative abundance
20MB069698	Pericardial fluid	0	No
19MB067693	Joint fluid	136	No
18MB380975	Cerebrospinal fluid	59	No
19MB069145	Pleural fluid	83	No
19MB068751	Joint fluid (right shoulder)	381	yes	Staphylococcus epidermidis	0.242424	Staphylococcus epidermidis	0.260353	N/A
				Staphylococcus hominis	0.20202	Staphylococcus hominis	0.194313
				Staphylococcus cohnii	0.182	Staphylococcus cohnii	0.184834
18MB084305	Joint fluid	2449	yes	Streptococcus canis	0.982842	Streptococcus canis	1	Streptococcus canis	1
19MB090618	Lung abscess aspirate	97307	yes	Streptococcus pneumoniae	0.967477	Streptococcus pneumoniae	0.988927	Streptococcus pneumoniae	0.989561
20MB068970	Pleural fluid	1214	yes	Prevotella oris	0.35761	Prevotella oris	0.36718	Prevotella oris	0.36148
				Streptococcus anginosus	0.0905696	Streptococcus anginosus	0.092608	Streptococcus anginosus	0.154649
19MB069360	Ascitic fluid	607	yes	N/A		Escherichia coli	0.426471	N/A
20MP2015465	Peritoneal dialysis fluid	12633	No
20MP2015461	Knee joint fluid (left)	75984	yes	Enterococcus cecorum	0.18617	Enterococcus cecorum	0.159091	Enterococcus cecorum	0.201946
				Staphylococcus aureus	0.143617	Staphylococcus aureus	0.12013	Staphylococcus aureus	0.175182
20MP2015462	Pleural fluid	21463	yes	Facklamia hominis	0.103012	Facklamia hominis	0.10029	Facklamia hominis	0.127479
19B2153436	Pleural aspirate	232329	yes	Streptococcus intermedius	0.792517	Streptococcus intermedius	0.798041	Streptococcus intermedius	0.814855
				Parvimonas micra	0.158217	Parvimonas micra	0.164847	Parvimonas micra	0.149158
19B2153759	Pleural aspirate	1110	yes	Parvimonas micra	0.46087	Parvimonas micra	0.477451	Parvimonas micra	0.455587
				Streptococcus constellatus	0.149758	Streptococcus milleri	0.163725	Streptococcus constellatus	0.158548
				N/A		Escherichia coli	0.091176	Shigella flexneri	0.158548
21M2019392	Ascitic fluid	838	yes	N/A		N/A		Staphylococcus hominis	0.087798
21M2019256	Peritoneal dialysis fluid	3160	yes	Moraxella osloensis	0.104847	Moraxella osloensis	0.104712	Moraxella osloensis	0.104575
21M2019552	Ascitic fluid	1954	No
21M2019523	Pleural fluid	1531	No
21M2019465	Peritoneal fluid	1158	yes	Cutibacterium acnes	0.489097	Cutibacterium acnes	0.481928	Cutibacterium acnes	0.534426
				Staphylococcus hominis	0.183801	Staphylococcus hominis	0.189759	Staphylococcus hominis	0.222951
21M2019576	Knee joint fluid (left)	14451	yes	Moraxella osloensis	0.14864	Moraxella osloensis	0.151479	Moraxella osloensis	0.154048
				N/A		Escherichia coli	0.714552	Escherichia fergusonii	0.720859
