# Supplementary material for: The clinical utility of Nanopore 16S rRNA gene sequencing for direct bacterial identification in normally sterile body fluids
Source: Front Microbiol. 2024 Jan 9;14:1324494. doi: 10.3389/fmicb.2023.1324494 (PMC10803466; doi:10.3389/fmicb.2023.1324494)
Supplement: Supplementary file 7 [file Table_7.XLSX]

## Sheet: Sheet1
Supplementary 7 The detection of target species after one hour sequencing
Sample ID	No. of cultured species	No. of passed reads after 1h	All target species detected after 1h sequencing?	All target species detected after 24h sequencing?
20MB069698	None	0	N/A	N/A
19MB067693	None	1	N/A	N/A
18MB380975	None	2	N/A	N/A
19MB069145	None	0	N/A	N/A
19MB068751	None	8	N/A	N/A
18MB084305	None	88	N/A	N/A
19MB090618	None	5515	N/A	N/A
20MB068970	None	42	N/A	N/A
19MB069360	None	2	N/A	N/A
20MP2015465	None	1138	N/A	N/A
20MP2015461	None	8590	N/A	N/A
20MP2015462	None	2103	N/A	N/A
20MP2013809	Polymicrobial	25270	N/A	no
20MP2014075	Monomicrobial	881	yes	yes
20MP2014874	Monomicrobial	3480	yes	yes
20MP2014925	Polymicrobial	1927	yes	yes
20MP2014868	Monomicrobial	2789	yes	yes
20MP4201137	Monomicrobial	27124	yes	yes
19B1413481	Polymicrobial	4331	yes	yes
19B1413498	Polymicrobial	3255	no	yes
19B1414530	Monomicrobial	4282	yes	yes
19B1584185	Polymicrobial	6150	yes	yes
19B1591103	Polymicrobial	2496	no	yes
19B1591110	Monomicrobial	1644	yes	yes
19B1592898	Monomicrobial	5245	yes	yes
19B1608526	Polymicrobial	3040	N/A	no
19B1610381	Polymicrobial	7797	no	yes
19B2123916	Monomicrobial	4742	yes	yes
19B2135719	Polymicrobial	5241	no	yes
19B2024141	Polymicrobial	664	no	yes
19B2146827	Polymicrobial	5577	no	yes
19B2153436	None	5505	N/A	N/A
20B0927194	Monomicrobial	5526	yes	yes
20B1025354	Monomicrobial	26	yes	yes
19B2153759	None	26	N/A	N/A
21B0926485	Monomicrobial	17530	yes	yes
21B0926409	Monomicrobial	930	yes	yes
21B0921459	Monomicrobial	13124	yes	yes
21B0935230	Monomicrobial	11239	yes	yes
21B1705131	Polymicrobial	19885	no	yes
21MB105254	Polymicrobial	8464	yes	yes
21MB105242	Monomicrobial	5906	yes	yes
21MB060114	Monomicrobial	6376	yes	yes
D151144	Monomicrobial	20505	yes	yes
D151127	Monomicrobial	15245	yes	yes
D304621	Polymicrobial	16054	no	yes
D151207	Monomicrobial	17672	yes	yes
D151193	Monomicrobial	15274	yes	yes
D151203	Monomicrobial	9320	yes	yes
D151204	Polymicrobial	13569	yes	yes
21M2014854	Monomicrobial	16372	yes	yes
21M2014857	Polymicrobial	15719	no	yes
21M2014906	Monomicrobial	1418	yes	yes
21M2015020	Monomicrobial	5899	yes	yes
21M2015021	Polymicrobial	19168	yes	yes
21M2015022	Monomicrobial	6042	yes	yes
21M2015310	Monomicrobial	1861	yes	yes
21M2015468	Monomicrobial	623	yes	yes
21M2015506	Monomicrobial	1959	yes	yes
21M2011074	Polymicrobial	22600	N/A	no
21M2011247	Monomicrobial	12255	yes	yes
21M2011287	Polymicrobial	20333	yes	yes
21M2012078	Monomicrobial	57	yes	yes
21M2015966	Polymicrobial	5830	yes	yes
21M2015974	Monomicrobial	956	yes	yes
21M2016160	Monomicrobial	2838	yes	yes
21M2016200	Monomicrobial	345	yes	yes
21M2016228	Monomicrobial	13240	yes	yes
21M2016226	Monomicrobial	7061	yes	yes
21M2015392	Polymicrobial	147130	yes	yes
21M2015710	Monomicrobial	787	yes	yes
21M2015829	Monomicrobial	1061	yes	yes
21M2016958	Monomicrobial	11402	yes	yes
21M2017379	Monomicrobial	7071	yes	yes
21M2016901	Monomicrobial	7510	yes	yes
21M2017368	Monomicrobial	703	yes	yes
21M2016293	Monomicrobial	118	yes	yes
21M2017207	Monomicrobial	18983	yes	yes
21M2016075	Polymicrobial	9941	yes	yes
21M2016054	Monomicrobial	251	yes	yes
21M2017025	Polymicrobial	9241	yes	yes
21M2017269	Monomicrobial	945	yes	yes
21M2017304	Monomicrobial	1583	yes	yes
21M2016756	Monomicrobial	1089	yes	yes
21M2017321	Monomicrobial	15395	yes	yes
21M2016813	Monomicrobial	275	yes	yes
21M2017887	Monomicrobial	16006	yes	yes
21M2017976	Monomicrobial	264	yes	yes
21M2017878	Monomicrobial	52	yes	yes
21M2017892	Monomicrobial	15856	yes	yes
21M2017483	Monomicrobial	3199	yes	yes
21M2017708	Monomicrobial	11375	yes	yes
21M2017242	Polymicrobial	9348	yes	yes
21M2017484	Monomicrobial	1019	yes	yes
21M2017684	Monomicrobial	14333	yes	yes
21M2018126	Polymicrobial	469	no	yes
21M2018340	Polymicrobial	9585	yes	yes
21M2018081	Polymicrobial	13865	yes	yes
21M2018273	Monomicrobial	1918	yes	yes
21M2018358	Monomicrobial	10875	yes	yes
21M2018355	Monomicrobial	1985	yes	yes
21M2018106	Monomicrobial	107	yes	yes
21M2018291	Polymicrobial	2981	yes	yes
21M2018094	Polymicrobial	10823	yes	yes
21M2018164	Monomicrobial	3453	yes	yes
21M2018699	Monomicrobial	2021	yes	yes
21M2018666	Monomicrobial	16477	yes	yes
21M2018967	Polymicrobial	6030	yes	yes
21M2018778	Monomicrobial	92	yes	yes
21M2018826	Polymicrobial	15154	N/A	no
21M2018588	Monomicrobial	7327	yes	yes
21M2018565	Polymicrobial	11962	no	yes
21M2018371	Polymicrobial	9398	yes	yes
21M2019392	None	98	N/A	N/A
21M2019256	None	411	N/A	N/A
21M2019039	Polymicrobial	7172	yes	yes
21M2019447	Monomicrobial	4716	yes	yes
21M2019157	Polymicrobial	2829	no	yes
21M2017996	Monomicrobial	190	no	yes
21M2019211	Polymicrobial	2665	yes	yes
21M2019405	Polymicrobial	14082	no	yes
21M2019210	Polymicrobial	8261	N/A	no
21M2019552	None	247	N/A	N/A
21M2019523	None	25	N/A	N/A
21M2019662	Monomicrobial	14461	yes	yes
21M2019620	Monomicrobial	1206	yes	yes
21M2019516	Polymicrobial	31862	N/A	no
21M2019579	Monomicrobial	3373	yes	yes
21M2019495	Monomicrobial	187	yes	yes
21M2019465	None	43	N/A	N/A
21M2019576	None	1549	N/A	N/A
21M2019840	Monomicrobial	5392	yes	yes
21M2020008	Monomicrobial	16861	yes	yes
21M2019761	Monomicrobial	4235	yes	yes
21M2020019	Monomicrobial	1450	yes	yes
21M2020108	Monomicrobial	332	yes	yes
21M2020167	Monomicrobial	3963	yes	yes
21M2020672	Monomicrobial	3958	yes	yes
21M2020881	Polymicrobial	14524	no	yes
21M2020722	Monomicrobial	29442	yes	yes
21M2021033	Monomicrobial	30777	yes	yes
21M2021008	Monomicrobial	1259	yes	yes
21M2020506	Monomicrobial	12230	yes	yes
21M2020378	Monomicrobial	373	yes	yes
21M2020403	Monomicrobial	334	yes	yes
21M2020959	Polymicrobial	31630	yes	yes
21M2020302	Polymicrobial	27260	yes	yes
21M2021728	Monomicrobial	19681	yes	yes
21M2022073	Monomicrobial	50249	yes	yes
21M2022253	Monomicrobial	4261	yes	yes
21M2021772	Monomicrobial	4234	yes	yes
21M2021206	Polymicrobial	4391	yes	yes
21M2021721	Polymicrobial	34311	yes	yes
21M2021332	Monomicrobial	10375	yes	yes
22M2100221	Monomicrobial	15462	yes	yes
22M2100172	Polymicrobial	19224	yes	yes
22M2100189	Monomicrobial	841	yes	yes
22M2100166	Monomicrobial	28	yes	yes
22M2000452	Monomicrobial	670	yes	yes
22M2100180	Polymicrobial	10133	no	yes
22M2100137	Monomicrobial	15652	yes	yes
22M2100085	Monomicrobial	11770	yes	yes
22M2100052	Monomicrobial	18444	yes	yes
22M2000213	Polymicrobial	21012	yes	yes
22M2100020	Polymicrobial	3412	N/A	no
22M2100022	Polymicrobial	13510	yes	yes
22M2100011	Monomicrobial	12984	yes	yes
22M2100023	Polymicrobial	7347	N/A	no
22M2100035	Monomicrobial	618	yes	yes
22M2100951	Polymicrobial	24133	yes	yes
22M2100886	Monomicrobial	556	yes	yes
22M2100935	Monomicrobial	271	yes	yes
22M2100873	Monomicrobial	5118	yes	yes
22M2100945	Monomicrobial	311	yes	yes
22M2101036	Polymicrobial	14106	N/A	no
22M2101085	Monomicrobial	14724	yes	yes
22M2100918	Monomicrobial	33	yes	yes
22M2101062	Polymicrobial	17437	no	yes
22M2100924	Monomicrobial	7	yes	yes
22M2100895	Polymicrobial	13523	N/A	no
22M2100890	Monomicrobial	330	yes	yes
22M2101647	Polymicrobial	16200	N/A	no
22M2101674	Monomicrobial	873	yes	yes
22M2101641	Monomicrobial	2176	yes	yes
22M2101576	Monomicrobial	50	yes	yes
22M2101573	Polymicrobial	20431	N/A	no
22M2101540	Monomicrobial	947	yes	yes
22M2101506	Polymicrobial	22686	yes	yes
22M2101520	Polymicrobial	7777	N/A	no
22M2101703	Monomicrobial	15955	yes	yes
22M2101676	Monomicrobial	2013	yes	yes
22M2101690	Monomicrobial	756	yes	yes
22M2101430	Polymicrobial	17416	no	yes
22M2101288	Monomicrobial	6	yes	yes
22M2101437	Polymicrobial	32058	yes	yes
22M2101414	Monomicrobial	22707	yes	yes
22M2101404	Polymicrobial	115	N/A	no
22M2101351	Polymicrobial	5911	no	yes
22M2101301	Monomicrobial	1045	yes	yes
22M2101395	Monomicrobial	9293	yes	yes
22M2101259	Monomicrobial	16	yes	yes
22M2101274	Monomicrobial	157	yes	yes
22M2101508	Monomicrobial	8154	yes	yes
22M2101341	Polymicrobial	260	yes	yes
22M2101384	Monomicrobial	25667	yes	yes
22M2101478	Monomicrobial	135	yes	yes
22M2101470	Monomicrobial	1303	yes	yes
22M2102932	Monomicrobial	4475	yes	yes
22M2103050	Polymicrobial	11506	N/A	no
22M2103124	Polymicrobial	1155	no	yes
22M2103142	Monomicrobial	4360	yes	yes
22M2009749	Monomicrobial	36912	yes	yes
22M2103182	Monomicrobial	14818	yes	yes

## Sheet: _56F9DC9755BA473782653E2940F9
1-QJ7A89_06cHnuoBgxUF4xsqSAbfi1LlO07-YCT0rtUOU1NWkYzMDhHSkJMNkdWVVBFU0tLUVAxUi4u
Form1
{5151ff0d-f130-4aed-9942-87fcd361408c}
